# Supplementary material for: MVQTLCIM: composite interval mapping of multivariate traits in a hybrid F1 population of outbred species
Source: BMC Bioinformatics. 2017 Nov 23;18:515. doi: 10.1186/s12859-017-1908-1 (PMC5701343; doi:10.1186/s12859-017-1908-1)
Supplement: Supplementary file 3 — Excel Sheets from Q1D1 to QS9. (XLSX 97 kb) [file 12859_2017_1908_MOESM3_ESM.xlsx]

## Sheet: Q1D1
NO.	SeqName	Description	Length	#Hits	#GO	GO IDs	GO Names
1	Potri.001G010500	E3 ubiquitin- ligase SINAT2-like	861	20	13	F:GO:0061630 F:GO:0008270 P:GO:0007275 P:GO:0042787 P:GO:0006511 C:GO:0005634 F:GO:0004842 P:GO:0043161 C:GO:0005737 F:GO:0046872 P:GO:0006915 F:GO:0016874 P:GO:0016567	F:ubiquitin protein ligase activity F:zinc ion binding P:multicellular organism development P:protein ubiquitination involved in ubiquitin-dependent protein catabolic process P:ubiquitin-dependent protein catabolic process C:nucleus F:ubiquitin-protein transferase activity P:proteasome-mediated ubiquitin-dependent protein catabolic process C:cytoplasm F:metal ion binding P:apoptotic process F:lig…
2	Potri.001G010600	hypothetical protein POPTR_0001s04780g, partial	267	20	2	C:GO:0016020 C:GO:0016021	C:membrane C:integral component of membrane
3	Potri.001G010700	serine threonine- kinase GRIK1-like isoform X1	951	20	8	F:GO:0000166 F:GO:0005524 F:GO:0004672 P:GO:0016310 F:GO:0016740 F:GO:0004674 P:GO:0006468 F:GO:0016301	F:nucleotide binding F:ATP binding F:protein kinase activity P:phosphorylation F:transferase activity F:protein serine/threonine kinase activity P:protein phosphorylation F:kinase activity
4	Potri.001G010800	formate--tetrahydrofolate ligase	1911	20	4	F:GO:0005524 F:GO:0004329 P:GO:0009396 F:GO:0016874	F:ATP binding F:formate-tetrahydrofolate ligase activity P:folic acid-containing compound biosynthetic process F:ligase activity
5	Potri.001G010900	trichome birefringence-like 4 isoform X1	1074	20	5	C:GO:0016020 C:GO:0016021 P:GO:0071554 C:GO:0005794 F:GO:0016413	C:membrane C:integral component of membrane P:cell wall organization or biogenesis C:Golgi apparatus F:O-acetyltransferase activity
6	Potri.001G011000	class III peroxidase	1032	20	9	F:GO:0004601 P:GO:0006979 F:GO:0046872 F:GO:0016491 P:GO:0098869 P:GO:0055114 C:GO:0005576 F:GO:0020037 P:GO:0042744	F:peroxidase activity P:response to oxidative stress F:metal ion binding F:oxidoreductase activity P:cellular oxidant detoxification P:oxidation-reduction process C:extracellular region F:heme binding P:hydrogen peroxide catabolic process
7	Potri.001G011100	hypothetical protein POPTR_0001s04830g	543	1
8	Potri.001G011200	class III peroxidase	1032	20	9	F:GO:0004601 P:GO:0006979 F:GO:0046872 F:GO:0016491 P:GO:0098869 P:GO:0055114 C:GO:0005576 F:GO:0020037 P:GO:0042744	F:peroxidase activity P:response to oxidative stress F:metal ion binding F:oxidoreductase activity P:cellular oxidant detoxification P:oxidation-reduction process C:extracellular region F:heme binding P:hydrogen peroxide catabolic process
9	Potri.001G011300	class III peroxidase	1032	20	9	F:GO:0004601 P:GO:0006979 F:GO:0046872 F:GO:0016491 P:GO:0098869 P:GO:0055114 C:GO:0005576 F:GO:0020037 P:GO:0042744	F:peroxidase activity P:response to oxidative stress F:metal ion binding F:oxidoreductase activity P:cellular oxidant detoxification P:oxidation-reduction process C:extracellular region F:heme binding P:hydrogen peroxide catabolic process
10	Potri.001G011400	class III peroxidase	393	20	9	F:GO:0004601 P:GO:0006979 F:GO:0046872 F:GO:0016491 P:GO:0098869 P:GO:0055114 C:GO:0005576 F:GO:0020037 P:GO:0042744	F:peroxidase activity P:response to oxidative stress F:metal ion binding F:oxidoreductase activity P:cellular oxidant detoxification P:oxidation-reduction process C:extracellular region F:heme binding P:hydrogen peroxide catabolic process
11	Potri.001G011500	peroxidase 15-like	957	20	9	F:GO:0004601 P:GO:0006979 F:GO:0046872 F:GO:0016491 P:GO:0098869 P:GO:0055114 C:GO:0005576 F:GO:0020037 P:GO:0042744	F:peroxidase activity P:response to oxidative stress F:metal ion binding F:oxidoreductase activity P:cellular oxidant detoxification P:oxidation-reduction process C:extracellular region F:heme binding P:hydrogen peroxide catabolic process
12	Potri.001G011600	peroxidase N	399	20	11	F:GO:0004601 P:GO:0006979 C:GO:0005634 C:GO:0005737 F:GO:0016491 F:GO:0046872 P:GO:0098869 P:GO:0055114 C:GO:0005576 F:GO:0020037 P:GO:0042744	F:peroxidase activity P:response to oxidative stress C:nucleus C:cytoplasm F:oxidoreductase activity F:metal ion binding P:cellular oxidant detoxification P:oxidation-reduction process C:extracellular region F:heme binding P:hydrogen peroxide catabolic process
13	Potri.001G011700	probable plastid-lipid-associated chloroplastic	1200	20	5	C:GO:0009507 C:GO:0016020 C:GO:0009534 C:GO:0009941 C:GO:0009535	C:chloroplast C:membrane C:chloroplast thylakoid C:chloroplast envelope C:chloroplast thylakoid membrane
14	Potri.001G011800	PREDICTED: uncharacterized protein LOC105134987	1161	20
15	Potri.001G011900	callose synthase 9	4614	20	5	F:GO:0003843 P:GO:0006075 C:GO:0016020 C:GO:0016021 C:GO:0000148	F:1,3-beta-D-glucan synthase activity P:(1->3)-beta-D-glucan biosynthetic process C:membrane C:integral component of membrane C:1,3-beta-D-glucan synthase complex
16	Potri.001G012000	callose synthase 9	966	20	5	F:GO:0003843 P:GO:0006075 C:GO:0016020 C:GO:0016021 C:GO:0000148	F:1,3-beta-D-glucan synthase activity P:(1->3)-beta-D-glucan biosynthetic process C:membrane C:integral component of membrane C:1,3-beta-D-glucan synthase complex
17	Potri.001G012100	hypothetical protein POPTR_0001s04960g	369	1
18	Potri.001G012200	callose synthase 3	5892	20	7	F:GO:0016757 F:GO:0003843 P:GO:0006075 C:GO:0016020 C:GO:0016021 F:GO:0016740 C:GO:0000148	F:transferase activity, transferring glycosyl groups F:1,3-beta-D-glucan synthase activity P:(1->3)-beta-D-glucan biosynthetic process C:membrane C:integral component of membrane F:transferase activity C:1,3-beta-D-glucan synthase complex
19	Potri.001G012300	E3 ubiquitin- ligase LIN-1 isoform X1	2283	20	2	F:GO:0004842 P:GO:0016567	F:ubiquitin-protein transferase activity P:protein ubiquitination
20	Potri.001G012400	---NA---	237
21	Potri.001G012500	delta(12)-acyl-lipid-desaturase-like	984	20	5	F:GO:0016717 C:GO:0016020 P:GO:0006629 C:GO:0016021 P:GO:0055114	F:oxidoreductase activity, acting on paired donors, with oxidation of a pair of donors resulting in the reduction of molecular oxygen to two molecules of water C:membrane P:lipid metabolic process C:integral component of membrane P:oxidation-reduction process
22	Potri.001G012600	hypothetical protein POPTR_0001s05010g	1080	1	1	F:GO:0046872	F:metal ion binding
23	Potri.001G012700	microsomal omega-6 desaturase family	1191	20	5	F:GO:0016717 C:GO:0016020 P:GO:0006629 C:GO:0016021 P:GO:0055114	F:oxidoreductase activity, acting on paired donors, with oxidation of a pair of donors resulting in the reduction of molecular oxygen to two molecules of water C:membrane P:lipid metabolic process C:integral component of membrane P:oxidation-reduction process
24	Potri.001G012800	nucleolar complex 2 homolog	2343	20	12	F:GO:0004601 P:GO:0006979 F:GO:0046872 F:GO:0016491 P:GO:0042273 C:GO:0030691 C:GO:0030690 P:GO:0098869 P:GO:0055114 C:GO:0005730 F:GO:0020037 C:GO:0005654	F:peroxidase activity P:response to oxidative stress F:metal ion binding F:oxidoreductase activity P:ribosomal large subunit biogenesis C:Noc2p-Noc3p complex C:Noc1p-Noc2p complex P:cellular oxidant detoxification P:oxidation-reduction process C:nucleolus F:heme binding C:nucleoplasm
25	Potri.001G012900	GATA transcription factor 29-like	732	5	5	F:GO:0016788 F:GO:0003700 F:GO:0008270 P:GO:0006355 F:GO:0043565	F:hydrolase activity, acting on ester bonds F:transcription factor activity, sequence-specific DNA binding F:zinc ion binding P:regulation of transcription, DNA-templated F:sequence-specific DNA binding
26	Potri.001G013000	class III peroxidase	1032	20	9	F:GO:0004601 P:GO:0006979 F:GO:0046872 F:GO:0016491 P:GO:0098869 P:GO:0055114 C:GO:0005576 F:GO:0020037 P:GO:0042744	F:peroxidase activity P:response to oxidative stress F:metal ion binding F:oxidoreductase activity P:cellular oxidant detoxification P:oxidation-reduction process C:extracellular region F:heme binding P:hydrogen peroxide catabolic process
27	Potri.001G013100	class III peroxidase	537	20	9	F:GO:0004601 P:GO:0006979 F:GO:0046872 F:GO:0016491 P:GO:0098869 P:GO:0055114 C:GO:0005576 F:GO:0020037 P:GO:0042744	F:peroxidase activity P:response to oxidative stress F:metal ion binding F:oxidoreductase activity P:cellular oxidant detoxification P:oxidation-reduction process C:extracellular region F:heme binding P:hydrogen peroxide catabolic process
28	Potri.001G013200	zinc finger CCCH domain-containing 14-like	915	20	3	F:GO:0003676 F:GO:0003723 F:GO:0046872	F:nucleic acid binding F:RNA binding F:metal ion binding
29	Potri.001G013300	Ndc1_Nup domain-containing	1596	20	8	P:GO:0071790 P:GO:0006999 C:GO:0005816 C:GO:0016020 C:GO:0016021 F:GO:0017056 C:GO:0070762 P:GO:0030474	P:establishment of spindle pole body localization to nuclear envelope P:nuclear pore organization C:spindle pole body C:membrane C:integral component of membrane F:structural constituent of nuclear pore C:nuclear pore transmembrane ring P:spindle pole body duplication
30	Potri.001G013400	NRT1 PTR FAMILY -like	1821	20	4	C:GO:0016020 C:GO:0016021 P:GO:0006810 F:GO:0005215	C:membrane C:integral component of membrane P:transport F:transporter activity
31	Potri.001G013500	enoyl-[acyl-carrier- ] reductase [NADH] chloroplastic-like	1185	20	2	C:GO:0016020 C:GO:0016021	C:membrane C:integral component of membrane
32	Potri.001G013600	TFCR family	1695	20	1	F:GO:0003677	F:DNA binding
33	Potri.001G013700	Abhydrolase_5 domain-containing	675	20	1	F:GO:0016787	F:hydrolase activity
34	Potri.001G013800	EMSY-LIKE 3-like isoform X1	1380	20
35	Potri.001G013900	UPF0061 azo1574	1941	20	6	C:GO:0009570 F:GO:0016415 C:GO:0009507 C:GO:0005737 P:GO:0006464 P:GO:0009107	C:chloroplast stroma F:octanoyltransferase activity C:chloroplast C:cytoplasm P:cellular protein modification process P:lipoate biosynthetic process
36	Potri.001G014000	octanoyltransferase	768	20	9	F:GO:0016415 C:GO:0005737 F:GO:0033819 C:GO:0005739 P:GO:0006464 F:GO:0016740 F:GO:0016874 P:GO:0009107 P:GO:0009249	F:octanoyltransferase activity C:cytoplasm F:lipoyl(octanoyl) transferase activity C:mitochondrion P:cellular protein modification process F:transferase activity F:ligase activity P:lipoate biosynthetic process P:protein lipoylation
37	Potri.001G014100	G-type lectin S-receptor-like serine threonine- kinase RLK1	2415	20	11	F:GO:0000166 F:GO:0005524 C:GO:0016020 C:GO:0016021 F:GO:0004672 P:GO:0016310 F:GO:0016740 F:GO:0004674 P:GO:0006468 F:GO:0016301 C:GO:0005886	F:nucleotide binding F:ATP binding C:membrane C:integral component of membrane F:protein kinase activity P:phosphorylation F:transferase activity F:protein serine/threonine kinase activity P:protein phosphorylation F:kinase activity C:plasma membrane
38	Potri.001G014200	Myb_DNA-bind_3 domain-containing	855	20
39	Potri.001G014300	G-type lectin S-receptor-like serine threonine- kinase RLK1	684	20	13	F:GO:0004672 F:GO:0004674 P:GO:0006468 P:GO:0042742 C:GO:0005886 F:GO:0000166 F:GO:0005524 C:GO:0009506 C:GO:0016020 C:GO:0016021 P:GO:0016310 F:GO:0016740 F:GO:0016301	F:protein kinase activity F:protein serine/threonine kinase activity P:protein phosphorylation P:defense response to bacterium C:plasma membrane F:nucleotide binding F:ATP binding C:plasmodesma C:membrane C:integral component of membrane P:phosphorylation F:transferase activity F:kinase activity
40	Potri.001G014400	G-type lectin S-receptor-like serine threonine- kinase RLK1	2304	20	13	F:GO:0004672 F:GO:0004674 P:GO:0006468 P:GO:0042742 C:GO:0005886 F:GO:0000166 F:GO:0005524 C:GO:0009506 C:GO:0016020 C:GO:0016021 P:GO:0016310 F:GO:0016740 F:GO:0016301	F:protein kinase activity F:protein serine/threonine kinase activity P:protein phosphorylation P:defense response to bacterium C:plasma membrane F:nucleotide binding F:ATP binding C:plasmodesma C:membrane C:integral component of membrane P:phosphorylation F:transferase activity F:kinase activity
41	Potri.001G014500	G-type lectin S-receptor-like serine threonine- kinase LECRK3	753	20	11	F:GO:0000166 F:GO:0005524 C:GO:0016020 C:GO:0016021 F:GO:0004672 P:GO:0016310 F:GO:0016740 F:GO:0004674 P:GO:0006468 F:GO:0016301 C:GO:0005886	F:nucleotide binding F:ATP binding C:membrane C:integral component of membrane F:protein kinase activity P:phosphorylation F:transferase activity F:protein serine/threonine kinase activity P:protein phosphorylation F:kinase activity C:plasma membrane
42	Potri.001G014600	G-type lectin S-receptor-like serine threonine- kinase RLK1	2415	20	12	F:GO:0000166 F:GO:0005524 P:GO:0048544 C:GO:0016020 C:GO:0016021 F:GO:0004672 P:GO:0016310 F:GO:0016740 F:GO:0004674 P:GO:0006468 F:GO:0016301 C:GO:0005886	F:nucleotide binding F:ATP binding P:recognition of pollen C:membrane C:integral component of membrane F:protein kinase activity P:phosphorylation F:transferase activity F:protein serine/threonine kinase activity P:protein phosphorylation F:kinase activity C:plasma membrane
43	Potri.001G014700	G-type lectin S-receptor-like serine threonine- kinase LECRK3	2439	20	11	F:GO:0000166 F:GO:0005524 C:GO:0016020 C:GO:0016021 F:GO:0004672 P:GO:0016310 F:GO:0016740 F:GO:0004674 P:GO:0006468 F:GO:0016301 C:GO:0005886	F:nucleotide binding F:ATP binding C:membrane C:integral component of membrane F:protein kinase activity P:phosphorylation F:transferase activity F:protein serine/threonine kinase activity P:protein phosphorylation F:kinase activity C:plasma membrane
44	Potri.001G014800	G-type lectin S-receptor-like serine threonine- kinase RLK1	879	20	13	P:GO:0018108 F:GO:0004672 F:GO:0004674 P:GO:0006468 C:GO:0005886 F:GO:0000166 F:GO:0005524 F:GO:0004713 C:GO:0016020 C:GO:0016021 P:GO:0016310 F:GO:0016740 F:GO:0016301	P:peptidyl-tyrosine phosphorylation F:protein kinase activity F:protein serine/threonine kinase activity P:protein phosphorylation C:plasma membrane F:nucleotide binding F:ATP binding F:protein tyrosine kinase activity C:membrane C:integral component of membrane P:phosphorylation F:transferase activity F:kinase activity
45	Potri.001G014900	pentatricopeptide repeat-containing At5g59600-like	1800	20
46	Potri.001G015000	hypothetical protein POPTR_0001s05270g	414	20
47	Potri.001G015100	beta-glucosidase 12-like	1458	20	9	P:GO:0005975 P:GO:0009651 P:GO:0008152 P:GO:0019762 F:GO:0008422 F:GO:0004553 P:GO:0009725 F:GO:0016787 F:GO:0016798	P:carbohydrate metabolic process P:response to salt stress P:metabolic process P:glucosinolate catabolic process F:beta-glucosidase activity F:hydrolase activity, hydrolyzing O-glycosyl compounds P:response to hormone F:hydrolase activity F:hydrolase activity, acting on glycosyl bonds
48	Potri.001G015200	hypothetical protein POPTR_0001s05290g	354	1
49	Potri.001G015300	linoleate 13S-lipoxygenase 2- chloroplastic-like	2697	20	7	F:GO:0051213 F:GO:0016702 F:GO:0046872 F:GO:0016491 P:GO:0031408 P:GO:0055114 P:GO:0006633	F:dioxygenase activity F:oxidoreductase activity, acting on single donors with incorporation of molecular oxygen, incorporation of two atoms of oxygen F:metal ion binding F:oxidoreductase activity P:oxylipin biosynthetic process P:oxidation-reduction process P:fatty acid biosynthetic process
50	Potri.001G015400	linoleate 13S-lipoxygenase 2- chloroplastic-like	2709	20	7	F:GO:0051213 F:GO:0016702 F:GO:0046872 F:GO:0016491 P:GO:0031408 P:GO:0055114 P:GO:0006633	F:dioxygenase activity F:oxidoreductase activity, acting on single donors with incorporation of molecular oxygen, incorporation of two atoms of oxygen F:metal ion binding F:oxidoreductase activity P:oxylipin biosynthetic process P:oxidation-reduction process P:fatty acid biosynthetic process
51	Potri.001G015500	linoleate 13S-lipoxygenase 2- chloroplastic	2697	20	7	F:GO:0051213 F:GO:0016702 F:GO:0046872 F:GO:0016491 P:GO:0031408 P:GO:0055114 P:GO:0006633	F:dioxygenase activity F:oxidoreductase activity, acting on single donors with incorporation of molecular oxygen, incorporation of two atoms of oxygen F:metal ion binding F:oxidoreductase activity P:oxylipin biosynthetic process P:oxidation-reduction process P:fatty acid biosynthetic process
52	Potri.001G015600	linoleate 13S-lipoxygenase 2- chloroplastic	2697	20	7	F:GO:0051213 F:GO:0016702 F:GO:0046872 F:GO:0016491 P:GO:0031408 P:GO:0055114 P:GO:0006633	F:dioxygenase activity F:oxidoreductase activity, acting on single donors with incorporation of molecular oxygen, incorporation of two atoms of oxygen F:metal ion binding F:oxidoreductase activity P:oxylipin biosynthetic process P:oxidation-reduction process P:fatty acid biosynthetic process
53	Potri.001G015700	FT-interacting 1	2319	20	8	F:GO:0016757 C:GO:0009506 F:GO:0005509 C:GO:0016020 C:GO:0016021 F:GO:0016740 C:GO:0005886 F:GO:0005544	F:transferase activity, transferring glycosyl groups C:plasmodesma F:calcium ion binding C:membrane C:integral component of membrane F:transferase activity C:plasma membrane F:calcium-dependent phospholipid binding
54	Potri.001G015800	ankyrin repeat-containing At3g12360-like	381	20	3	P:GO:0007165 C:GO:0016020 C:GO:0016021	P:signal transduction C:membrane C:integral component of membrane
55	Potri.001G015900	ETHYLENE INSENSITIVE 3-like 3	1791	20	5	F:GO:0003677 C:GO:0005634 F:GO:0003700 P:GO:0006355 P:GO:0042762	F:DNA binding C:nucleus F:transcription factor activity, sequence-specific DNA binding P:regulation of transcription, DNA-templated P:regulation of sulfur metabolic process
56	Potri.001G016000	ETHYLENE INSENSITIVE 3-like 3	1545	20	3	C:GO:0005634 F:GO:0003700 P:GO:0006355	C:nucleus F:transcription factor activity, sequence-specific DNA binding P:regulation of transcription, DNA-templated
57	Potri.001G016100	CLAVATA3 ESR (CLE)-related 40	342	20	2	C:GO:0016020 C:GO:0016021	C:membrane C:integral component of membrane
58	Potri.001G016200	lysine-specific demethylase JMJD5	1242	20	12	F:GO:0003700 F:GO:0016491 P:GO:0070544 P:GO:0006355 F:GO:0046975 P:GO:0055114 F:GO:0008168 P:GO:0042752 F:GO:0004597 P:GO:0007623 P:GO:0010452 P:GO:0032259	F:transcription factor activity, sequence-specific DNA binding F:oxidoreductase activity P:histone H3-K36 demethylation P:regulation of transcription, DNA-templated F:histone methyltransferase activity (H3-K36 specific) P:oxidation-reduction process F:methyltransferase activity P:regulation of circadian rhythm F:peptide-aspartate beta-dioxygenase activity P:circadian rhythm P:histone H3-K36 methy…
59	Potri.001G016300	UDP-glycosyltransferase 92A1	1473	20	10	F:GO:0008194 F:GO:0016757 P:GO:0052696 F:GO:0016758 C:GO:0043231 P:GO:0008152 C:GO:0016020 C:GO:0016021 F:GO:0016740 P:GO:0009813	F:UDP-glycosyltransferase activity F:transferase activity, transferring glycosyl groups P:flavonoid glucuronidation F:transferase activity, transferring hexosyl groups C:intracellular membrane-bounded organelle P:metabolic process C:membrane C:integral component of membrane F:transferase activity P:flavonoid biosynthetic process
60	Potri.001G016400	UDP-glycosyltransferase 92A1-like	390	20	10	F:GO:0008194 F:GO:0016757 P:GO:0052696 F:GO:0016758 C:GO:0043231 P:GO:0008152 C:GO:0016020 C:GO:0016021 F:GO:0016740 P:GO:0009813	F:UDP-glycosyltransferase activity F:transferase activity, transferring glycosyl groups P:flavonoid glucuronidation F:transferase activity, transferring hexosyl groups C:intracellular membrane-bounded organelle P:metabolic process C:membrane C:integral component of membrane F:transferase activity P:flavonoid biosynthetic process
61	Potri.001G016500	UDP-glycosyltransferase 92A1-like	1458	20	10	F:GO:0008194 F:GO:0016757 P:GO:0052696 F:GO:0016758 C:GO:0043231 P:GO:0008152 C:GO:0016020 C:GO:0016021 F:GO:0016740 P:GO:0009813	F:UDP-glycosyltransferase activity F:transferase activity, transferring glycosyl groups P:flavonoid glucuronidation F:transferase activity, transferring hexosyl groups C:intracellular membrane-bounded organelle P:metabolic process C:membrane C:integral component of membrane F:transferase activity P:flavonoid biosynthetic process
62	Potri.001G016600	IRK-interacting	1746	20	1	P:GO:0006457	P:protein folding
63	Potri.001G016700	histone H3-like centromeric CSE4	666	20	5	F:GO:0003677 C:GO:0005634 F:GO:0046982 C:GO:0005694 C:GO:0000786	F:DNA binding C:nucleus F:protein heterodimerization activity C:chromosome C:nucleosome
64	Potri.001G016800	Transducin WD40 repeat-like superfamily isoform 1	1581	20	2	C:GO:0016020 C:GO:0016021	C:membrane C:integral component of membrane
65	Potri.001G016900	histone	411	20	9	F:GO:0003677 C:GO:0005634 F:GO:0005515 F:GO:0046982 F:GO:0031492 C:GO:0005694 C:GO:0000786 P:GO:0006334 C:GO:0009536	F:DNA binding C:nucleus F:protein binding F:protein heterodimerization activity F:nucleosomal DNA binding C:chromosome C:nucleosome P:nucleosome assembly C:plastid
66	Potri.001G017000	PREDICTED: uncharacterized protein LOC105134941	1467	20	1	C:GO:0005886	C:plasma membrane
67	Potri.001G017100	Golgin subfamily A member	1410	20
68	Potri.001G017200	---NA---	210
69	Potri.001G017300	transcription factor bHLH122-like isoform X1	849	20	10	P:GO:0048573 F:GO:0001046 C:GO:0005634 F:GO:0003700 P:GO:0010119 P:GO:0006355 P:GO:0006366 F:GO:0046983 F:GO:0001228 P:GO:0045944	P:photoperiodism, flowering F:core promoter sequence-specific DNA binding C:nucleus F:transcription factor activity, sequence-specific DNA binding P:regulation of stomatal movement P:regulation of transcription, DNA-templated P:transcription from RNA polymerase II promoter F:protein dimerization activity F:transcriptional activator activity, RNA polymerase II transcription regulatory region seque…
70	Potri.001G017400	FAR1-RELATED SEQUENCE 4 isoform X1	306	20	2	F:GO:0008270 P:GO:0006355	F:zinc ion binding P:regulation of transcription, DNA-templated
71	Potri.001G017500	leucine-rich repeat receptor	1107	20	5	F:GO:0032440 F:GO:0016491 P:GO:0055114 P:GO:0016310 F:GO:0016301	F:2-alkenal reductase [NAD(P)] activity F:oxidoreductase activity P:oxidation-reduction process P:phosphorylation F:kinase activity
72	Potri.001G017600	UPF0481 At3g47200-like	1386	20	2	C:GO:0016020 C:GO:0016021	C:membrane C:integral component of membrane
73	Potri.001G017700	UPF0481 At3g47200-like	1071	20	2	C:GO:0016020 C:GO:0016021	C:membrane C:integral component of membrane
74	Potri.001G017800	UPF0481 At3g47200-like	309	20	2	C:GO:0016020 C:GO:0016021	C:membrane C:integral component of membrane
75	Potri.001G017900	UPF0481 At3g47200-like	1314	20	2	C:GO:0016020 C:GO:0016021	C:membrane C:integral component of membrane
76	Potri.001G018000	mitogen-activated kinase kinase kinase 1	276	20	15	F:GO:0004672 F:GO:0004674 P:GO:0006468 P:GO:0023014 C:GO:0005622 F:GO:0000166 P:GO:0000165 F:GO:0005524 F:GO:0004702 P:GO:0000186 C:GO:0005737 F:GO:0004709 P:GO:0016310 F:GO:0016740 F:GO:0016301	F:protein kinase activity F:protein serine/threonine kinase activity P:protein phosphorylation P:signal transduction by protein phosphorylation C:intracellular F:nucleotide binding P:MAPK cascade F:ATP binding F:signal transducer, downstream of receptor, with serine/threonine kinase activity P:activation of MAPKK activity C:cytoplasm F:MAP kinase kinase kinase activity P:phosphorylation F:transfe…
77	Potri.001G018100	succinate dehydrogenase assembly factor mitochondrial	303	20
78	Potri.001G018200	Alpha-L-arabinofuranosidase B	2577	20	4	P:GO:0046373 F:GO:0003824 F:GO:0046556 F:GO:0016787	P:L-arabinose metabolic process F:catalytic activity F:alpha-L-arabinofuranosidase activity F:hydrolase activity
79	Potri.001G018300	serine threonine- kinase UCNL	1314	20	12	F:GO:0000166 F:GO:0005524 C:GO:0005634 C:GO:0005737 F:GO:0004672 P:GO:0016310 F:GO:0016740 F:GO:0004674 P:GO:0006468 F:GO:0016301 P:GO:0035556 C:GO:0005886	F:nucleotide binding F:ATP binding C:nucleus C:cytoplasm F:protein kinase activity P:phosphorylation F:transferase activity F:protein serine/threonine kinase activity P:protein phosphorylation F:kinase activity P:intracellular signal transduction C:plasma membrane
80	Potri.001G018400	AP2-like ethylene-responsive transcription factor PLT2	1593	20	6	F:GO:0003677 C:GO:0005634 F:GO:0003700 P:GO:0007275 P:GO:0006351 P:GO:0006355	F:DNA binding C:nucleus F:transcription factor activity, sequence-specific DNA binding P:multicellular organism development P:transcription, DNA-templated P:regulation of transcription, DNA-templated
81	Potri.001G018500	slowmo homolog	558	20	3	C:GO:0005758 P:GO:0015914 F:GO:1990050	C:mitochondrial intermembrane space P:phospholipid transport F:phosphatidic acid transporter activity
82	Potri.001G018600	zinc finger A20 and AN1 domain-containing stress-associated 8-like	519	20	3	F:GO:0003677 F:GO:0008270 F:GO:0046872	F:DNA binding F:zinc ion binding F:metal ion binding
83	Potri.001G018700	serine threonine- kinase Nek6	1701	20	7	F:GO:0000166 F:GO:0005524 F:GO:0004672 P:GO:0016310 F:GO:0004674 P:GO:0006468 F:GO:0016301	F:nucleotide binding F:ATP binding F:protein kinase activity P:phosphorylation F:protein serine/threonine kinase activity P:protein phosphorylation F:kinase activity

## Sheet: Q2D1
NO.	SeqName	Description	Length	#Hits	#GO	GO IDs	GO Names
1	Potri.001G306500	WD repeat domain-containing 83	903	20
2	Potri.001G306600	egg cell-secreted -like	441	20	5	P:GO:2000008 P:GO:0080155 P:GO:0009567 C:GO:0031982 C:GO:0005576	P:regulation of protein localization to cell surface P:regulation of double fertilization forming a zygote and endosperm P:double fertilization forming a zygote and endosperm C:vesicle C:extracellular region
3	Potri.001G306700	egg cell-secreted -like	393	20
4	Potri.001G306800	fasciclin-like arabinogalactan 19	771	20
5	Potri.001G306900	citrate-binding -like	645	20	1	F:GO:0016829	F:lyase activity
6	Potri.001G307000	citrate-binding -like	660	20
7	Potri.001G307100	citrate-binding -like	651	20	4	F:GO:0008270 F:GO:0016491 F:GO:0046872 P:GO:0055114	F:zinc ion binding F:oxidoreductase activity F:metal ion binding P:oxidation-reduction process
8	Potri.001G307200	probable cinnamyl alcohol dehydrogenase 9	1089	20	9	F:GO:0008270 F:GO:0045551 F:GO:0046872 F:GO:0016491 P:GO:0009809 C:GO:0048046 F:GO:0046029 P:GO:0055114 P:GO:0009735	F:zinc ion binding F:cinnamyl-alcohol dehydrogenase activity F:metal ion binding F:oxidoreductase activity P:lignin biosynthetic process C:apoplast F:mannitol dehydrogenase activity P:oxidation-reduction process P:response to cytokinin
9	Potri.001G307300	TMV resistance N-like	3144	20	3	P:GO:0007165 F:GO:0043531 P:GO:0006952	P:signal transduction F:ADP binding P:defense response
10	Potri.001G307400	transport SEC23-like	2328	20	6	F:GO:0008270 P:GO:0006888 P:GO:0015031 P:GO:0006886 P:GO:0006810 C:GO:0030127	F:zinc ion binding P:ER to Golgi vesicle-mediated transport P:protein transport P:intracellular protein transport P:transport C:COPII vesicle coat
11	Potri.001G307500	zeaxanthin chloroplastic-like	1233	20	5	F:GO:0071949 F:GO:0016491 P:GO:0044550 P:GO:0055114 F:GO:0004497	F:FAD binding F:oxidoreductase activity P:secondary metabolite biosynthetic process P:oxidation-reduction process F:monooxygenase activity
12	Potri.001G307600	probable mediator of RNA polymerase II transcription subunit 26c isoform X2	1086	20	5	F:GO:0003677 C:GO:0005634 P:GO:0006351 C:GO:0070449 P:GO:0006368	F:DNA binding C:nucleus P:transcription, DNA-templated C:elongin complex P:transcription elongation from RNA polymerase II promoter
13	Potri.001G307700	NYN domain-containing OST-HTH domain-containing OHA domain-containing	3021	20	5	P:GO:0090305 C:GO:0005777 F:GO:0004519 P:GO:0010468 F:GO:0016787	P:nucleic acid phosphodiester bond hydrolysis C:peroxisome F:endonuclease activity P:regulation of gene expression F:hydrolase activity
14	Potri.001G307800	WAT1-related At5g64700	1086	20	6	P:GO:0055085 F:GO:0022857 C:GO:0016020 C:GO:0016021 P:GO:0006810 C:GO:0005886	P:transmembrane transport F:transmembrane transporter activity C:membrane C:integral component of membrane P:transport C:plasma membrane
15	Potri.001G307900	WAT1-related At1g25270-like	1104	20	6	P:GO:0055085 F:GO:0022857 C:GO:0016020 C:GO:0016021 P:GO:0006810 C:GO:0005886	P:transmembrane transport F:transmembrane transporter activity C:membrane C:integral component of membrane P:transport C:plasma membrane
16	Potri.001G308000	---NA---	213
17	Potri.001G308100	legumin B-like	1434	20	1	F:GO:0045735	F:nutrient reservoir activity
18	Potri.001G308200	terpene synthase 10-like	1665	20	6	F:GO:0000287 F:GO:0046872 P:GO:0008152 F:GO:0016829 P:GO:0016114 F:GO:0010333	F:magnesium ion binding F:metal ion binding P:metabolic process F:lyase activity P:terpenoid biosynthetic process F:terpene synthase activity
19	Potri.001G308300	terpene synthase 10-like	1782	20	6	F:GO:0000287 F:GO:0046872 P:GO:0008152 F:GO:0016829 P:GO:0016114 F:GO:0010333	F:magnesium ion binding F:metal ion binding P:metabolic process F:lyase activity P:terpenoid biosynthetic process F:terpene synthase activity
20	Potri.001G308400	probable LRR receptor-like serine threonine- kinase At1g07650	675	20	12	F:GO:0000166 F:GO:0005524 P:GO:0018108 F:GO:0004713 C:GO:0016020 C:GO:0016021 F:GO:0004672 P:GO:0016310 F:GO:0004674 P:GO:0006468 F:GO:0016301 C:GO:0005886	F:nucleotide binding F:ATP binding P:peptidyl-tyrosine phosphorylation F:protein tyrosine kinase activity C:membrane C:integral component of membrane F:protein kinase activity P:phosphorylation F:protein serine/threonine kinase activity P:protein phosphorylation F:kinase activity C:plasma membrane
21	Potri.001G308500	hypothetical protein POPTR_0001s31600g	423	2
22	Potri.001G308600	probable LRR receptor-like serine threonine- kinase At1g07650 isoform X1	3021	20	7	F:GO:0005524 C:GO:0016020 C:GO:0016021 F:GO:0004672 F:GO:0004674 P:GO:0006468 C:GO:0005886	F:ATP binding C:membrane C:integral component of membrane F:protein kinase activity F:protein serine/threonine kinase activity P:protein phosphorylation C:plasma membrane
23	Potri.001G308700	GDSL esterase lipase At1g29670-like	498	20	1	F:GO:0016788	F:hydrolase activity, acting on ester bonds
24	Potri.001G308800	neurofilament heavy polypeptide-like isoform X3	768	20
25	Potri.001G308900	DNAJ heat shock N-terminal domain-containing family	804	20	1	C:GO:0009507	C:chloroplast
26	Potri.001G309000	hypothetical protein POPTR_0001s31650g	657	20	3	C:GO:0016020 C:GO:0016021 C:GO:0005886	C:membrane C:integral component of membrane C:plasma membrane
27	Potri.001G309100	trihelix transcription factor GT-2-like	1509	20	1	F:GO:0003677	F:DNA binding
28	Potri.001G309200	BOLA2	282	20	2	C:GO:0005634 C:GO:0005737	C:nucleus C:cytoplasm
29	Potri.001G309300	probable plastid-lipid-associated chloroplastic	837	20	1	C:GO:0009507	C:chloroplast
30	Potri.001G309400	alkane hydroxylase MAH1	351	20	9	F:GO:0005506 F:GO:0016491 F:GO:0046872 F:GO:0016705 C:GO:0016020 C:GO:0016021 P:GO:0055114 F:GO:0004497 F:GO:0020037	F:iron ion binding F:oxidoreductase activity F:metal ion binding F:oxidoreductase activity, acting on paired donors, with incorporation or reduction of molecular oxygen C:membrane C:integral component of membrane P:oxidation-reduction process F:monooxygenase activity F:heme binding
31	Potri.001G309500	actin-7	1134	20	2	F:GO:0000166 F:GO:0005524	F:nucleotide binding F:ATP binding

## Sheet: Q3D1
NO.	SeqName	Description	Length	#Hits	#GO	GO IDs	GO Names
1	Potri.001G344600	kinase PVPK-1	2043	20	11	F:GO:0005524 C:GO:0005634 C:GO:0005737 F:GO:0004672 P:GO:0016310 F:GO:0016740 F:GO:0004674 P:GO:0006468 F:GO:0016301 P:GO:0035556 C:GO:0005886	F:ATP binding C:nucleus C:cytoplasm F:protein kinase activity P:phosphorylation F:transferase activity F:protein serine/threonine kinase activity P:protein phosphorylation F:kinase activity P:intracellular signal transduction C:plasma membrane
2	Potri.001G344700	PREDICTED: uncharacterized protein LOC105109958 isoform X1	342	20
3	Potri.001G344800	phytoene chloroplastic chromoplastic	1071	20	4	C:GO:0009507 F:GO:0016491 C:GO:0009941 P:GO:0055114	C:chloroplast F:oxidoreductase activity C:chloroplast envelope P:oxidation-reduction process
4	Potri.001G344900	heterogeneous nuclear ribonucleo 1	1122	20	3	F:GO:0000166 F:GO:0003676 C:GO:0005829	F:nucleotide binding F:nucleic acid binding C:cytosol
5	Potri.001G345000	PREDICTED: uncharacterized protein LOC105139212 isoform X2	426	20
6	Potri.001G345100	nuclear pore complex GP210	5847	20	4	F:GO:0000166 F:GO:0003676 C:GO:0016020 C:GO:0016021	F:nucleotide binding F:nucleic acid binding C:membrane C:integral component of membrane
7	Potri.001G345200	glycosylphosphatidylinositol anchor attachment 1	2157	20	5	C:GO:0016020 C:GO:0016021 C:GO:0005783 P:GO:0016255 C:GO:0042765	C:membrane C:integral component of membrane C:endoplasmic reticulum P:attachment of GPI anchor to protein C:GPI-anchor transamidase complex

## Sheet: Q1D2
NO.	SeqName	Description	Length	#Hits	#GO	GO IDs	GO Names
1	Potri.002G219200	Eukaryotic translation initiation factor 1A	438	20	4	F:GO:0003743 F:GO:0003723 P:GO:0006413 P:GO:0006412	F:translation initiation factor activity F:RNA binding P:translational initiation P:translation
2	Potri.002G219300	DNA binding	963	20	2	C:GO:0016020 C:GO:0016021	C:membrane C:integral component of membrane
3	Potri.002G219400	---NA---	204
4	Potri.002G219500	3-oxoacyl-[acyl-carrier- ] mitochondrial	1419	20	7	F:GO:0004315 F:GO:0016746 F:GO:0016747 F:GO:0003824 P:GO:0008152 F:GO:0016740 P:GO:0006633	F:3-oxoacyl-[acyl-carrier-protein] synthase activity F:transferase activity, transferring acyl groups F:transferase activity, transferring acyl groups other than amino-acyl groups F:catalytic activity P:metabolic process F:transferase activity P:fatty acid biosynthetic process
5	Potri.002G219600	beta-glucosidase 12-like	1476	20	6	P:GO:0005975 P:GO:0009651 P:GO:0019762 F:GO:0008422 F:GO:0004553 P:GO:0009725	P:carbohydrate metabolic process P:response to salt stress P:glucosinolate catabolic process F:beta-glucosidase activity F:hydrolase activity, hydrolyzing O-glycosyl compounds P:response to hormone
6	Potri.002G219700	GDSL esterase lipase At2g42990-like	1059	20	2	F:GO:0016788 F:GO:0016787	F:hydrolase activity, acting on ester bonds F:hydrolase activity
7	Potri.002G219800	pentatricopeptide repeat-containing At2g17033	195	20
8	Potri.002G219900	isoamylase chloroplastic	2574	20	10	P:GO:0005975 C:GO:0009507 P:GO:0005977 P:GO:0010021 F:GO:0003824 P:GO:0008152 F:GO:0019156 F:GO:0004553 F:GO:0016787 F:GO:0016798	P:carbohydrate metabolic process C:chloroplast P:glycogen metabolic process P:amylopectin biosynthetic process F:catalytic activity P:metabolic process F:isoamylase activity F:hydrolase activity, hydrolyzing O-glycosyl compounds F:hydrolase activity F:hydrolase activity, acting on glycosyl bonds
9	Potri.002G220000	ROOT PRIMORDIUM DEFECTIVE 1	1248	20	1	F:GO:0016787	F:hydrolase activity
10	Potri.002G220100	zinc finger 827-like	420	20
11	Potri.002G220200	ATP-dependent zinc metalloprotease FTSH chloroplastic	2088	20	20	F:GO:0008270 C:GO:0009941 F:GO:0008233 F:GO:0004176 F:GO:0004222 F:GO:0008568 C:GO:0009535 F:GO:0008237 F:GO:0000166 P:GO:0051301 F:GO:0005524 C:GO:0005739 P:GO:0006508 C:GO:0016020 C:GO:0016021 P:GO:0010027 P:GO:0010206 P:GO:0010304 P:GO:0010205 F:GO:0016787	F:zinc ion binding C:chloroplast envelope F:peptidase activity F:ATP-dependent peptidase activity F:metalloendopeptidase activity F:microtubule-severing ATPase activity C:chloroplast thylakoid membrane F:metallopeptidase activity F:nucleotide binding P:cell division F:ATP binding C:mitochondrion P:proteolysis C:membrane C:integral component of membrane P:thylakoid membrane organization P:photosys…
12	Potri.002G220300	pentatricopeptide repeat-containing mitochondrial-like	2058	20	1	F:GO:0008270	F:zinc ion binding
13	Potri.002G220400	glyceraldehyde-3-phosphate dehydrogenase chloroplastic	1110	20	6	F:GO:0050661 F:GO:0016491 F:GO:0051287 P:GO:0055114 P:GO:0006006 F:GO:0016620	F:NADP binding F:oxidoreductase activity F:NAD binding P:oxidation-reduction process P:glucose metabolic process F:oxidoreductase activity, acting on the aldehyde or oxo group of donors, NAD or NADP as acceptor
14	Potri.002G220500	WD repeat-containing LWD1	1041	20
15	Potri.002G220600	pentatricopeptide repeat-containing chloroplastic	1419	20
16	Potri.002G220700	zinc finger CONSTANS-LIKE 9-like	882	20	2	F:GO:0008270 C:GO:0005622	F:zinc ion binding C:intracellular
17	Potri.002G220800	hypothetical protein POPTR_0002s22280g	474	20	2	C:GO:0009507 C:GO:0009579	C:chloroplast C:thylakoid
18	Potri.002G220900	hypothetical protein POPTR_0011s11740g	522	20	1	F:GO:0016779	F:nucleotidyltransferase activity
19	Potri.002G221000	DNAJ heat shock N-terminal domain-containing isoform 1	1839	20
20	Potri.002G221100	zinc finger CCCH domain-containing 18-like isoform X1	1728	20	4	F:GO:0000166 F:GO:0003676 F:GO:0003723 F:GO:0046872	F:nucleotide binding F:nucleic acid binding F:RNA binding F:metal ion binding
21	Potri.002G221200	hypothetical protein POPTR_0426s00200g	321	1
22	Potri.002G221300	nuclear pore complex NUP133 isoform X1	3915	20	12	C:GO:0009507 C:GO:0031080 P:GO:0031081 P:GO:0006405 P:GO:0006606 C:GO:0016020 P:GO:0006355 F:GO:0017056 C:GO:0000777 P:GO:0006325 F:GO:0005487 P:GO:0000972	C:chloroplast C:nuclear pore outer ring P:nuclear pore distribution P:RNA export from nucleus P:protein import into nucleus C:membrane P:regulation of transcription, DNA-templated F:structural constituent of nuclear pore C:condensed chromosome kinetochore P:chromatin organization F:nucleocytoplasmic transporter activity P:transcription-dependent tethering of RNA polymerase II gene DNA at nuclear …
23	Potri.002G221400	chlorophyll a-b binding chloroplastic	798	20	16	P:GO:0009765 C:GO:0009941 C:GO:0009522 P:GO:0009768 P:GO:0009416 C:GO:0009535 C:GO:0009579 C:GO:0009507 F:GO:0046872 F:GO:0031409 C:GO:0016020 C:GO:0016021 P:GO:0018298 P:GO:0015979 F:GO:0016168 C:GO:0010287	P:photosynthesis, light harvesting C:chloroplast envelope C:photosystem I P:photosynthesis, light harvesting in photosystem I P:response to light stimulus C:chloroplast thylakoid membrane C:thylakoid C:chloroplast F:metal ion binding F:pigment binding C:membrane C:integral component of membrane P:protein-chromophore linkage P:photosynthesis F:chlorophyll binding C:plastoglobule
24	Potri.002G221500	OBERON	1740	20	1	F:GO:0008270	F:zinc ion binding
25	Potri.002G221600	WRKY transcription factor 1	1107	20	3	F:GO:0003700 P:GO:0006355 F:GO:0043565	F:transcription factor activity, sequence-specific DNA binding P:regulation of transcription, DNA-templated F:sequence-specific DNA binding
26	Potri.002G221700	WRKY transcription factor 1	297	14	3	F:GO:0003700 P:GO:0006355 F:GO:0043565	F:transcription factor activity, sequence-specific DNA binding P:regulation of transcription, DNA-templated F:sequence-specific DNA binding
27	Potri.002G221800	hypothetical protein POPTR_0002s07470g	309	1
28	Potri.002G221900	hypothetical protein POPTR_0002s22170g	774	20	9	F:GO:0003676 F:GO:0003677 C:GO:0005634 F:GO:0003700 C:GO:0016020 C:GO:0016021 F:GO:0000977 F:GO:0046983 P:GO:0006357	F:nucleic acid binding F:DNA binding C:nucleus F:transcription factor activity, sequence-specific DNA binding C:membrane C:integral component of membrane F:RNA polymerase II regulatory region sequence-specific DNA binding F:protein dimerization activity P:regulation of transcription from RNA polymerase II promoter
29	Potri.002G222000	hypothetical protein POPTR_0002s22160g, partial	627	20	2	F:GO:0003676 F:GO:0008270	F:nucleic acid binding F:zinc ion binding
30	Potri.002G222100	DGCR14	1545	20
31	Potri.002G222200	serine threonine- phosphatase 7 long form homolog	2442	20
32	Potri.002G222300	thymidine kinase	735	20	11	F:GO:0000166 F:GO:0005524 F:GO:0042802 P:GO:0071897 P:GO:0009157 P:GO:0016310 P:GO:0046104 F:GO:0016740 P:GO:0006259 F:GO:0016301 F:GO:0004797	F:nucleotide binding F:ATP binding F:identical protein binding P:DNA biosynthetic process P:deoxyribonucleoside monophosphate biosynthetic process P:phosphorylation P:thymidine metabolic process F:transferase activity P:DNA metabolic process F:kinase activity F:thymidine kinase activity
33	Potri.002G222400	heterogeneous nuclear ribonucleo 1-like	1440	20	4	F:GO:0000166 F:GO:0003676 C:GO:0030529 C:GO:0019013	F:nucleotide binding F:nucleic acid binding C:intracellular ribonucleoprotein complex C:viral nucleocapsid
34	Potri.002G222500	hypothetical protein POPTR_0002s22110g	258	1
35	Potri.002G222600	cytochrome b561 and DOMON domain-containing At2g04850	1203	20	4	C:GO:0016020 C:GO:0016021 P:GO:0055114 F:GO:0004497	C:membrane C:integral component of membrane P:oxidation-reduction process F:monooxygenase activity
36	Potri.002G222700	cytochrome b561 and DOMON domain-containing At5g35735-like	1185	20	3	C:GO:0016020 C:GO:0016021 P:GO:0055114	C:membrane C:integral component of membrane P:oxidation-reduction process
37	Potri.002G222800	MO25 At5g47540	1056	20
38	Potri.002G222900	hypothetical protein POPTR_0002s22060g	321	20	2	C:GO:0016020 C:GO:0016021	C:membrane C:integral component of membrane
39	Potri.002G223000	F-box At3g07870-like	1236	20
40	Potri.002G223100	---NA---	510
41	Potri.002G223200	rho GDP-dissociation inhibitor 1-like	663	20	3	F:GO:0005094 C:GO:0005737 P:GO:0050790	F:Rho GDP-dissociation inhibitor activity C:cytoplasm P:regulation of catalytic activity
42	Potri.002G223300	fasciclin-like arabinogalactan 7	792	20
43	Potri.002G223400	BIG GRAIN 1-like C	1020	20
44	Potri.002G223500	hypothetical protein POPTR_0002s21810g, partial	552	20	4	F:GO:0003676 F:GO:0008270 F:GO:0004190 P:GO:0006508	F:nucleic acid binding F:zinc ion binding F:aspartic-type endopeptidase activity P:proteolysis
45	Potri.002G223600	centromere kinetochore zw10 homolog	2304	20	7	P:GO:0007094 C:GO:0005634 P:GO:0006888 C:GO:1990423 C:GO:0005737 P:GO:0007067 C:GO:0000775	P:mitotic spindle assembly checkpoint C:nucleus P:ER to Golgi vesicle-mediated transport C:RZZ complex C:cytoplasm P:mitotic nuclear division C:chromosome, centromeric region

## Sheet: Q2D2
NO.	SeqName	Description	Length	#Hits	#GO	GO IDs	GO Names
1	Potri.002G215700	apoptosis-enhancing nuclease isoform X1	1074	20	4	F:GO:0003676 P:GO:0090305 F:GO:0004527 F:GO:0046872	F:nucleic acid binding P:nucleic acid phosphodiester bond hydrolysis F:exonuclease activity F:metal ion binding
2	Potri.002G215800	hypothetical protein POPTR_0014s13430g	1278	20	2	C:GO:0016020 C:GO:0016021	C:membrane C:integral component of membrane
3	Potri.002G215900	elongation factor mitochondrial	1344	20	13	F:GO:0016779 F:GO:0008270 P:GO:0006414 C:GO:0005622 F:GO:0005525 F:GO:0000166 F:GO:0005524 F:GO:0003746 F:GO:0003924 C:GO:0005739 C:GO:0005618 F:GO:0016740 F:GO:0050897	F:nucleotidyltransferase activity F:zinc ion binding P:translational elongation C:intracellular F:GTP binding F:nucleotide binding F:ATP binding F:translation elongation factor activity F:GTPase activity C:mitochondrion C:cell wall F:transferase activity F:cobalt ion binding
4	Potri.002G216000	GDSL esterase lipase At1g54790-like	1161	20	7	F:GO:0016788 F:GO:0004842 F:GO:0008270 C:GO:0016020 C:GO:0016021 P:GO:0007005 P:GO:0016567	F:hydrolase activity, acting on ester bonds F:ubiquitin-protein transferase activity F:zinc ion binding C:membrane C:integral component of membrane P:mitochondrion organization P:protein ubiquitination
5	Potri.002G216100	protoheme IX mitochondrial	1341	20	8	P:GO:0048034 C:GO:0031966 F:GO:0004659 F:GO:0008495 C:GO:0016020 C:GO:0016021 P:GO:0006783 F:GO:0016740	P:heme O biosynthetic process C:mitochondrial membrane F:prenyltransferase activity F:protoheme IX farnesyltransferase activity C:membrane C:integral component of membrane P:heme biosynthetic process F:transferase activity
6	Potri.002G216200	WD-40 repeat-containing MSI1	1266	20	5	C:GO:0005634 F:GO:0004402 F:GO:0016746 P:GO:0016573 F:GO:0016740	C:nucleus F:histone acetyltransferase activity F:transferase activity, transferring acyl groups P:histone acetylation F:transferase activity
7	Potri.002G216300	hypothetical protein POPTR_0002s22420g	570	5	2	C:GO:0016020 C:GO:0016021	C:membrane C:integral component of membrane
8	Potri.002G216400	3-ketoacyl- thiolase peroxisomal	1374	20	6	F:GO:0016746 F:GO:0016747 F:GO:0003988 F:GO:0003824 P:GO:0008152 F:GO:0016740	F:transferase activity, transferring acyl groups F:transferase activity, transferring acyl groups other than amino-acyl groups F:acetyl-CoA C-acyltransferase activity F:catalytic activity P:metabolic process F:transferase activity
9	Potri.002G216500	actin-depolymerizing factor	321	20	4	F:GO:0003779 P:GO:0030042 C:GO:0015629 C:GO:0005622	F:actin binding P:actin filament depolymerization C:actin cytoskeleton C:intracellular
10	Potri.002G216600	hypothetical protein POPTR_0002s22380g	1107	20
11	Potri.002G216700	hypothetical protein POPTR_0002s22360g	1146	20
12	Potri.002G216800	disease resistance RPM1-like	2763	20	5	F:GO:0004721 P:GO:0006470 F:GO:0043531 P:GO:0006952 F:GO:0016787	F:phosphoprotein phosphatase activity P:protein dephosphorylation F:ADP binding P:defense response F:hydrolase activity
13	Potri.002G216900	hypothetical protein POPTR_0002s22340g	1197	20	1	F:GO:0003682	F:chromatin binding
14	Potri.002G217000	GBF-interacting 1-like isoform X1	2673	20
15	Potri.002G217100	hypothetical protein POPTR_0002s22310g	747	20
16	Potri.002G217200	auxilin-related 2	2937	20
17	Potri.002G217300	transmembrane 9 superfamily member 12-like	1965	20	2	C:GO:0016020 C:GO:0016021	C:membrane C:integral component of membrane
18	Potri.002G217400	hypothetical protein POPTR_0002s22280g	480	20	2	C:GO:0009507 C:GO:0009579	C:chloroplast C:thylakoid
19	Potri.002G217500	DNAJ heat shock N-terminal domain-containing isoform 1	2103	20
20	Potri.002G217600	zinc finger CCCH domain-containing 18-like isoform X1	1728	20	4	F:GO:0000166 F:GO:0003676 F:GO:0003723 F:GO:0046872	F:nucleotide binding F:nucleic acid binding F:RNA binding F:metal ion binding
21	Potri.002G217700	nuclear pore complex NUP133 isoform X1	3303	20	12	C:GO:0009507 C:GO:0031080 P:GO:0031081 P:GO:0006405 P:GO:0006606 C:GO:0016020 P:GO:0006355 F:GO:0017056 C:GO:0000777 P:GO:0006325 F:GO:0005487 P:GO:0000972	C:chloroplast C:nuclear pore outer ring P:nuclear pore distribution P:RNA export from nucleus P:protein import into nucleus C:membrane P:regulation of transcription, DNA-templated F:structural constituent of nuclear pore C:condensed chromosome kinetochore P:chromatin organization F:nucleocytoplasmic transporter activity P:transcription-dependent tethering of RNA polymerase II gene DNA at nuclear …
22	Potri.002G217800	hypothetical protein POPTR_0002s22060g	321	20	2	C:GO:0016020 C:GO:0016021	C:membrane C:integral component of membrane
23	Potri.002G217900	F-box At3g07870-like	1236	20
24	Potri.002G218000	rho GDP-dissociation inhibitor 1-like	654	20	3	F:GO:0005094 C:GO:0005737 P:GO:0050790	F:Rho GDP-dissociation inhibitor activity C:cytoplasm P:regulation of catalytic activity
25	Potri.002G218100	TBC1 domain family member 2B	1200	20	7	P:GO:0031338 P:GO:0090630 F:GO:0005096 C:GO:0012505 P:GO:0006886 F:GO:0017137 C:GO:0005622	P:regulation of vesicle fusion P:activation of GTPase activity F:GTPase activator activity C:endomembrane system P:intracellular protein transport F:Rab GTPase binding C:intracellular
26	Potri.002G218200	hypothetical protein POPTR_0002s21980g	417	2
27	Potri.002G218300	calcium-binding EF-hand	414	20	1	F:GO:0005509	F:calcium ion binding
28	Potri.002G218400	formate mitochondrial	468	20	10	P:GO:0042183 F:GO:0016616 F:GO:0051287 F:GO:0016491 P:GO:0008152 C:GO:0005739 F:GO:0004617 F:GO:0008863 P:GO:0055114 P:GO:0009070	P:formate catabolic process F:oxidoreductase activity, acting on the CH-OH group of donors, NAD or NADP as acceptor F:NAD binding F:oxidoreductase activity P:metabolic process C:mitochondrion F:phosphoglycerate dehydrogenase activity F:formate dehydrogenase (NAD+) activity P:oxidation-reduction process P:serine family amino acid biosynthetic process
29	Potri.002G218500	calcium-binding EF-hand	414	20	1	F:GO:0005509	F:calcium ion binding
30	Potri.002G218600	formate mitochondrial	489	20	10	P:GO:0042183 F:GO:0016616 F:GO:0016491 F:GO:0051287 P:GO:0008152 C:GO:0005739 F:GO:0004617 F:GO:0008863 P:GO:0055114 P:GO:0009070	P:formate catabolic process F:oxidoreductase activity, acting on the CH-OH group of donors, NAD or NADP as acceptor F:oxidoreductase activity F:NAD binding P:metabolic process C:mitochondrion F:phosphoglycerate dehydrogenase activity F:formate dehydrogenase (NAD+) activity P:oxidation-reduction process P:serine family amino acid biosynthetic process
31	Potri.002G218700	Calcium-binding EF-hand family	414	20	1	F:GO:0005509	F:calcium ion binding
32	Potri.002G218800	Calcium-binding EF-hand family	414	20	1	F:GO:0005509	F:calcium ion binding
33	Potri.002G218900	formate mitochondrial	258	20	10	F:GO:0016616 P:GO:0042183 F:GO:0016491 F:GO:0051287 P:GO:0008152 C:GO:0005739 F:GO:0004617 F:GO:0008863 P:GO:0055114 P:GO:0009070	F:oxidoreductase activity, acting on the CH-OH group of donors, NAD or NADP as acceptor P:formate catabolic process F:oxidoreductase activity F:NAD binding P:metabolic process C:mitochondrion F:phosphoglycerate dehydrogenase activity F:formate dehydrogenase (NAD+) activity P:oxidation-reduction process P:serine family amino acid biosynthetic process
34	Potri.002G219000	Calcium-binding EF-hand family	414	20	1	F:GO:0005509	F:calcium ion binding
35	Potri.002G219100	Transcription initiation factor TFIID subunit 6	237	20	9	F:GO:0003743 C:GO:0005634 P:GO:0009860 F:GO:0046982 C:GO:0016020 C:GO:0016021 P:GO:0006352 P:GO:0006413 P:GO:0051090	F:translation initiation factor activity C:nucleus P:pollen tube growth F:protein heterodimerization activity C:membrane C:integral component of membrane P:DNA-templated transcription, initiation P:translational initiation P:regulation of sequence-specific DNA binding transcription factor activity
36	Potri.002G219200	Eukaryotic translation initiation factor 1A	438	20	4	F:GO:0003743 F:GO:0003723 P:GO:0006413 P:GO:0006412	F:translation initiation factor activity F:RNA binding P:translational initiation P:translation
37	Potri.002G219300	DNA binding	963	20	2	C:GO:0016020 C:GO:0016021	C:membrane C:integral component of membrane
38	Potri.002G219400	---NA---	204
39	Potri.002G219500	3-oxoacyl-[acyl-carrier- ] mitochondrial	1419	20	7	F:GO:0004315 F:GO:0016746 F:GO:0016747 F:GO:0003824 P:GO:0008152 F:GO:0016740 P:GO:0006633	F:3-oxoacyl-[acyl-carrier-protein] synthase activity F:transferase activity, transferring acyl groups F:transferase activity, transferring acyl groups other than amino-acyl groups F:catalytic activity P:metabolic process F:transferase activity P:fatty acid biosynthetic process
40	Potri.002G219600	beta-glucosidase 12-like	1476	20	6	P:GO:0005975 P:GO:0009651 P:GO:0019762 F:GO:0008422 F:GO:0004553 P:GO:0009725	P:carbohydrate metabolic process P:response to salt stress P:glucosinolate catabolic process F:beta-glucosidase activity F:hydrolase activity, hydrolyzing O-glycosyl compounds P:response to hormone
41	Potri.002G219700	GDSL esterase lipase At2g42990-like	1059	20	2	F:GO:0016788 F:GO:0016787	F:hydrolase activity, acting on ester bonds F:hydrolase activity
42	Potri.002G219800	pentatricopeptide repeat-containing At2g17033	195	20
43	Potri.002G219900	isoamylase chloroplastic	2574	20	10	P:GO:0005975 C:GO:0009507 P:GO:0005977 P:GO:0010021 F:GO:0003824 P:GO:0008152 F:GO:0019156 F:GO:0004553 F:GO:0016787 F:GO:0016798	P:carbohydrate metabolic process C:chloroplast P:glycogen metabolic process P:amylopectin biosynthetic process F:catalytic activity P:metabolic process F:isoamylase activity F:hydrolase activity, hydrolyzing O-glycosyl compounds F:hydrolase activity F:hydrolase activity, acting on glycosyl bonds
44	Potri.002G220000	ROOT PRIMORDIUM DEFECTIVE 1	1248	20	1	F:GO:0016787	F:hydrolase activity
45	Potri.002G220100	zinc finger 827-like	420	20
46	Potri.002G220200	ATP-dependent zinc metalloprotease FTSH chloroplastic	2088	20	20	F:GO:0008270 C:GO:0009941 F:GO:0008233 F:GO:0004176 F:GO:0004222 F:GO:0008568 C:GO:0009535 F:GO:0008237 F:GO:0000166 P:GO:0051301 F:GO:0005524 C:GO:0005739 P:GO:0006508 C:GO:0016020 C:GO:0016021 P:GO:0010027 P:GO:0010206 P:GO:0010304 P:GO:0010205 F:GO:0016787	F:zinc ion binding C:chloroplast envelope F:peptidase activity F:ATP-dependent peptidase activity F:metalloendopeptidase activity F:microtubule-severing ATPase activity C:chloroplast thylakoid membrane F:metallopeptidase activity F:nucleotide binding P:cell division F:ATP binding C:mitochondrion P:proteolysis C:membrane C:integral component of membrane P:thylakoid membrane organization P:photosys…
47	Potri.002G220300	pentatricopeptide repeat-containing mitochondrial-like	2058	20	1	F:GO:0008270	F:zinc ion binding
48	Potri.002G220400		1110
49	Potri.002G220500	WD repeat-containing LWD1	1041	20
50	Potri.002G220600	pentatricopeptide repeat-containing chloroplastic	1419	20
51	Potri.002G220700	zinc finger CONSTANS-LIKE 9-like	882	20	2	F:GO:0008270 C:GO:0005622	F:zinc ion binding C:intracellular
52	Potri.002G220800	hypothetical protein POPTR_0002s22280g	474	20	2	C:GO:0009507 C:GO:0009579	C:chloroplast C:thylakoid
53	Potri.002G220900	hypothetical protein POPTR_0011s11740g	522	20	1	F:GO:0016779	F:nucleotidyltransferase activity
54	Potri.002G221000	DNAJ heat shock N-terminal domain-containing isoform 1	1839	20
55	Potri.002G221100	zinc finger CCCH domain-containing 18-like isoform X1	1728	20	4	F:GO:0000166 F:GO:0003676 F:GO:0003723 F:GO:0046872	F:nucleotide binding F:nucleic acid binding F:RNA binding F:metal ion binding
56	Potri.002G221200	hypothetical protein POPTR_0426s00200g	321	1
57	Potri.002G221300	nuclear pore complex NUP133 isoform X1	3915	20	12	C:GO:0009507 C:GO:0031080 P:GO:0031081 P:GO:0006405 P:GO:0006606 C:GO:0016020 P:GO:0006355 F:GO:0017056 C:GO:0000777 P:GO:0006325 F:GO:0005487 P:GO:0000972	C:chloroplast C:nuclear pore outer ring P:nuclear pore distribution P:RNA export from nucleus P:protein import into nucleus C:membrane P:regulation of transcription, DNA-templated F:structural constituent of nuclear pore C:condensed chromosome kinetochore P:chromatin organization F:nucleocytoplasmic transporter activity P:transcription-dependent tethering of RNA polymerase II gene DNA at nuclear …
58	Potri.002G221400	chlorophyll a-b binding chloroplastic	798	20	16	P:GO:0009765 C:GO:0009941 C:GO:0009522 P:GO:0009768 P:GO:0009416 C:GO:0009535 C:GO:0009579 C:GO:0009507 F:GO:0046872 F:GO:0031409 C:GO:0016020 C:GO:0016021 P:GO:0018298 P:GO:0015979 F:GO:0016168 C:GO:0010287	P:photosynthesis, light harvesting C:chloroplast envelope C:photosystem I P:photosynthesis, light harvesting in photosystem I P:response to light stimulus C:chloroplast thylakoid membrane C:thylakoid C:chloroplast F:metal ion binding F:pigment binding C:membrane C:integral component of membrane P:protein-chromophore linkage P:photosynthesis F:chlorophyll binding C:plastoglobule
59	Potri.002G221500	OBERON	1740	20	1	F:GO:0008270	F:zinc ion binding
60	Potri.002G221600	WRKY transcription factor 1	1107	20	3	F:GO:0003700 P:GO:0006355 F:GO:0043565	F:transcription factor activity, sequence-specific DNA binding P:regulation of transcription, DNA-templated F:sequence-specific DNA binding
61	Potri.002G221700	WRKY transcription factor 1	297	14	3	F:GO:0003700 P:GO:0006355 F:GO:0043565	F:transcription factor activity, sequence-specific DNA binding P:regulation of transcription, DNA-templated F:sequence-specific DNA binding
62	Potri.002G221800	hypothetical protein POPTR_0002s07470g	309	1
63	Potri.002G221900	hypothetical protein POPTR_0002s22170g	774	20	9	F:GO:0003676 F:GO:0003677 C:GO:0005634 F:GO:0003700 C:GO:0016020 C:GO:0016021 F:GO:0000977 F:GO:0046983 P:GO:0006357	F:nucleic acid binding F:DNA binding C:nucleus F:transcription factor activity, sequence-specific DNA binding C:membrane C:integral component of membrane F:RNA polymerase II regulatory region sequence-specific DNA binding F:protein dimerization activity P:regulation of transcription from RNA polymerase II promoter
64	Potri.002G222000	hypothetical protein POPTR_0002s22160g, partial	627	20	2	F:GO:0003676 F:GO:0008270	F:nucleic acid binding F:zinc ion binding
65	Potri.002G222100	DGCR14	1545	20
66	Potri.002G222200	serine threonine- phosphatase 7 long form homolog	2442	20
67	Potri.002G222300	thymidine kinase	735	20	11	F:GO:0000166 F:GO:0005524 F:GO:0042802 P:GO:0071897 P:GO:0009157 P:GO:0016310 P:GO:0046104 F:GO:0016740 P:GO:0006259 F:GO:0016301 F:GO:0004797	F:nucleotide binding F:ATP binding F:identical protein binding P:DNA biosynthetic process P:deoxyribonucleoside monophosphate biosynthetic process P:phosphorylation P:thymidine metabolic process F:transferase activity P:DNA metabolic process F:kinase activity F:thymidine kinase activity
68	Potri.002G222400	heterogeneous nuclear ribonucleo 1-like	1440	20	4	F:GO:0000166 F:GO:0003676 C:GO:0030529 C:GO:0019013	F:nucleotide binding F:nucleic acid binding C:intracellular ribonucleoprotein complex C:viral nucleocapsid
69	Potri.002G222500	hypothetical protein POPTR_0002s22110g	258	1
70	Potri.002G222600	cytochrome b561 and DOMON domain-containing At2g04850	1203	20	4	C:GO:0016020 C:GO:0016021 P:GO:0055114 F:GO:0004497	C:membrane C:integral component of membrane P:oxidation-reduction process F:monooxygenase activity
71	Potri.002G222700	cytochrome b561 and DOMON domain-containing At5g35735-like	1185	20	3	C:GO:0016020 C:GO:0016021 P:GO:0055114	C:membrane C:integral component of membrane P:oxidation-reduction process
72	Potri.002G222800	MO25 At5g47540	1056	20
73	Potri.002G222900	hypothetical protein POPTR_0002s22060g	321	20	2	C:GO:0016020 C:GO:0016021	C:membrane C:integral component of membrane
74	Potri.002G223000	F-box At3g07870-like	1236	20
75	Potri.002G223100	---NA---	510
76	Potri.002G223200	rho GDP-dissociation inhibitor 1-like	663	20	3	F:GO:0005094 C:GO:0005737 P:GO:0050790	F:Rho GDP-dissociation inhibitor activity C:cytoplasm P:regulation of catalytic activity
77	Potri.002G223300	fasciclin-like arabinogalactan 7	792	20
78	Potri.002G223400	BIG GRAIN 1-like C	1020	20
79	Potri.002G223500	hypothetical protein POPTR_0002s21810g, partial	552	20	4	F:GO:0003676 F:GO:0008270 F:GO:0004190 P:GO:0006508	F:nucleic acid binding F:zinc ion binding F:aspartic-type endopeptidase activity P:proteolysis
80	Potri.002G223600	centromere kinetochore zw10 homolog	2304	20	7	P:GO:0007094 C:GO:0005634 P:GO:0006888 C:GO:1990423 C:GO:0005737 P:GO:0007067 C:GO:0000775	P:mitotic spindle assembly checkpoint C:nucleus P:ER to Golgi vesicle-mediated transport C:RZZ complex C:cytoplasm P:mitotic nuclear division C:chromosome, centromeric region
81	Potri.002G223700	zinc finger CCCH domain-containing 3	1353	20	1	F:GO:0046872	F:metal ion binding
82	Potri.002G223800	---NA---	252
83	Potri.002G223900	zf-CCHC domain-containing DUF4219 domain-containing UBN2 domain-containing	699	20	2	C:GO:0016020 C:GO:0016021	C:membrane C:integral component of membrane
84	Potri.002G224000	probable tyrosine- phosphatase At1g05000	627	20	4	F:GO:0004725 F:GO:0016791 P:GO:0016311 P:GO:0035335	F:protein tyrosine phosphatase activity F:phosphatase activity P:dephosphorylation P:peptidyl-tyrosine dephosphorylation
85	Potri.002G224100	1-aminocyclopropane-1-carboxylate oxidase	936	20	5	F:GO:0051213 F:GO:0016491 F:GO:0046872 P:GO:0009693 P:GO:0055114	F:dioxygenase activity F:oxidoreductase activity F:metal ion binding P:ethylene biosynthetic process P:oxidation-reduction process
86	Potri.002G224200	zinc finger family	543	20	3	F:GO:0008270 F:GO:0046872 F:GO:0016874	F:zinc ion binding F:metal ion binding F:ligase activity
87	Potri.002G224300	LRR and PYD domains-containing 10	1704	20
88	Potri.002G224400	armadillo beta-catenin repeat family	1722	20	2	C:GO:0005634 C:GO:0005737	C:nucleus C:cytoplasm
89	Potri.002G224500	clathrin coat assembly AP180	1872	20	8	F:GO:0016491 F:GO:0032440 P:GO:0048268 P:GO:0055114 F:GO:0030276 F:GO:0005543 C:GO:0030136 F:GO:0005545	F:oxidoreductase activity F:2-alkenal reductase [NAD(P)] activity P:clathrin coat assembly P:oxidation-reduction process F:clathrin binding F:phospholipid binding C:clathrin-coated vesicle F:1-phosphatidylinositol binding
90	Potri.002G224600	glucan endo-1,3-beta-glucosidase 12-like	1413	20	7	P:GO:0005975 P:GO:0008152 F:GO:0004553 F:GO:0030247 F:GO:0016787 C:GO:0046658 F:GO:0016798	P:carbohydrate metabolic process P:metabolic process F:hydrolase activity, hydrolyzing O-glycosyl compounds F:polysaccharide binding F:hydrolase activity C:anchored component of plasma membrane F:hydrolase activity, acting on glycosyl bonds
91	Potri.002G224700	small ubiquitin-related modifier 1-like	318	20	3	C:GO:0005634 P:GO:0016925 F:GO:0031386	C:nucleus P:protein sumoylation F:protein tag
92	Potri.002G224800	small ubiquitin-related modifier 1-like	312	20	4	C:GO:0005634 C:GO:0005737 P:GO:0016925 F:GO:0031386	C:nucleus C:cytoplasm P:protein sumoylation F:protein tag
93	Potri.002G224900	hypothetical protein POPTR_0002s21670g	2037	20	2	C:GO:0016020 C:GO:0016021	C:membrane C:integral component of membrane
94	Potri.002G225000	AUGMIN subunit 2	558	20	5	P:GO:0051225 P:GO:0007020 P:GO:0000911 P:GO:0007067 P:GO:0031023	P:spindle assembly P:microtubule nucleation P:cytokinesis by cell plate formation P:mitotic nuclear division P:microtubule organizing center organization
95	Potri.002G225100	AUGMIN subunit 2	879	20	5	P:GO:0051225 P:GO:0007020 P:GO:0000911 P:GO:0007067 P:GO:0031023	P:spindle assembly P:microtubule nucleation P:cytokinesis by cell plate formation P:mitotic nuclear division P:microtubule organizing center organization
96	Potri.002G225200	endoglucanase 11-like	1002	20	9	P:GO:0005975 P:GO:0000272 F:GO:0003824 P:GO:0008152 F:GO:0004553 P:GO:0030245 F:GO:0008810 F:GO:0016798 F:GO:0016787	P:carbohydrate metabolic process P:polysaccharide catabolic process F:catalytic activity P:metabolic process F:hydrolase activity, hydrolyzing O-glycosyl compounds P:cellulose catabolic process F:cellulase activity F:hydrolase activity, acting on glycosyl bonds F:hydrolase activity
97	Potri.002G225300	hypothetical protein POPTR_0018s09680g	747	20	2	C:GO:0016020 C:GO:0016021	C:membrane C:integral component of membrane
98	Potri.002G225400	endoglucanase 11	645	20	9	P:GO:0005975 P:GO:0000272 F:GO:0003824 P:GO:0008152 F:GO:0004553 P:GO:0030245 F:GO:0008810 F:GO:0016798 F:GO:0016787	P:carbohydrate metabolic process P:polysaccharide catabolic process F:catalytic activity P:metabolic process F:hydrolase activity, hydrolyzing O-glycosyl compounds P:cellulose catabolic process F:cellulase activity F:hydrolase activity, acting on glycosyl bonds F:hydrolase activity
99	Potri.002G225500	NRT1 PTR FAMILY	1800	20	4	C:GO:0016020 C:GO:0016021 P:GO:0006810 F:GO:0005215	C:membrane C:integral component of membrane P:transport F:transporter activity
100	Potri.002G225600	50S ribosomal L30	357	20	5	F:GO:0003735 C:GO:0005739 C:GO:0015934 C:GO:0005840 P:GO:0006412	F:structural constituent of ribosome C:mitochondrion C:large ribosomal subunit C:ribosome P:translation
101	Potri.002G225700	glycine-rich RNA-binding mitochondrial	315	20	2	F:GO:0000166 F:GO:0003676	F:nucleotide binding F:nucleic acid binding
102	Potri.002G225800	plant UBX domain-containing 4	1290	20	7	C:GO:0005634 P:GO:0061025 P:GO:0043161 F:GO:0043130 P:GO:0007030 C:GO:0005829 P:GO:0031468	C:nucleus P:membrane fusion P:proteasome-mediated ubiquitin-dependent protein catabolic process F:ubiquitin binding P:Golgi organization C:cytosol P:nuclear envelope reassembly
103	Potri.002G225900	hypothetical protein POPTR_0002s21580g, partial	492	20
104	Potri.002G226000	chromatin remodeling EBS-like	651	20	8	F:GO:0008270 F:GO:0046872 P:GO:0031507 F:GO:0000976 F:GO:0003682 P:GO:0006342 C:GO:0000785 C:GO:0005677	F:zinc ion binding F:metal ion binding P:heterochromatin assembly F:transcription regulatory region sequence-specific DNA binding F:chromatin binding P:chromatin silencing C:chromatin C:chromatin silencing complex
105	Potri.002G226100	glycerol-3-phosphate transporter 4	414	20	7	P:GO:0055085 F:GO:0022857 C:GO:0016020 C:GO:0016021 P:GO:0006820 P:GO:0006810 F:GO:0005215	P:transmembrane transport F:transmembrane transporter activity C:membrane C:integral component of membrane P:anion transport P:transport F:transporter activity
106	Potri.002G226200	serine threonine phosphatase 2A 59 kDa regulatory subunit B gamma isoform-like	1626	20	3	P:GO:0007165 P:GO:0043666 C:GO:0000159	P:signal transduction P:regulation of phosphoprotein phosphatase activity C:protein phosphatase type 2A complex
107	Potri.002G226300	Clavata3 ESR (CLE) gene family member 23	225	20
108	Potri.002G226400	---NA---	336
109	Potri.002G226500	probable sodium-coupled neutral amino acid transporter 6	225	20	4	C:GO:0016020 C:GO:0016021 F:GO:0015171 P:GO:0003333	C:membrane C:integral component of membrane F:amino acid transmembrane transporter activity P:amino acid transmembrane transport
110	Potri.002G226600	lysM domain receptor-like kinase 3	1845	20
111	Potri.002G226700	ribonuclease 3 3	864	20	5	P:GO:0090502 F:GO:0004525 P:GO:0090501 F:GO:0003723 P:GO:0006396	P:RNA phosphodiester bond hydrolysis, endonucleolytic F:ribonuclease III activity P:RNA phosphodiester bond hydrolysis F:RNA binding P:RNA processing
112	Potri.002G226800	CSC1 At3g21620	2304	20	2	C:GO:0016020 C:GO:0016021	C:membrane C:integral component of membrane
113	Potri.002G226900	uncharacterized membrane -like isoform X1	507	20	4	F:GO:0004601 C:GO:0016020 C:GO:0016021 P:GO:0098869	F:peroxidase activity C:membrane C:integral component of membrane P:cellular oxidant detoxification

## Sheet: Q3D2
NO.	SeqName	Description	Length	#Hits	#GO	GO IDs	GO Names
1	Potri.002G245400	RPM1-interacting 4	918	20	7	P:GO:0009816 P:GO:0002237 P:GO:0034051 P:GO:0010204 P:GO:0006468 P:GO:0009626 C:GO:0019897	P:defense response to bacterium, incompatible interaction P:response to molecule of bacterial origin P:negative regulation of plant-type hypersensitive response P:defense response signaling pathway, resistance gene-independent P:protein phosphorylation P:plant-type hypersensitive response C:extrinsic component of plasma membrane
2	Potri.002G245500	E3 ubiquitin- ligase RNF4	627	20	5	C:GO:0005634 F:GO:0008270 F:GO:0061630 P:GO:0043161 P:GO:0016567	C:nucleus F:zinc ion binding F:ubiquitin protein ligase activity P:proteasome-mediated ubiquitin-dependent protein catabolic process P:protein ubiquitination
3	Potri.002G245600	oleoyl-acyl carrier thioesterase chloroplastic	1128	20	4	F:GO:0016295 F:GO:0016296 F:GO:0004320 P:GO:0006633	F:myristoyl-[acyl-carrier-protein] hydrolase activity F:palmitoyl-[acyl-carrier-protein] hydrolase activity F:oleoyl-[acyl-carrier-protein] hydrolase activity P:fatty acid biosynthetic process
4	Potri.002G245700	hypothetical protein POPTR_0002s24710g	1656	20
5	Potri.002G245800	dolichol-phosphate mannosyltransferase subunit 3	270	20	6	C:GO:0005789 P:GO:0006506 C:GO:0033185 C:GO:0016021 F:GO:0004582 P:GO:0035269	C:endoplasmic reticulum membrane P:GPI anchor biosynthetic process C:dolichol-phosphate-mannose synthase complex C:integral component of membrane F:dolichyl-phosphate beta-D-mannosyltransferase activity P:protein O-linked mannosylation
6	Potri.002G245900	FHA domain-containing FHA2	990	20
7	Potri.002G246000	mitochondrial import inner membrane translocase subunit Tim17 Tim22 Tim23 family	606	20	4	P:GO:0071806 F:GO:0015266 C:GO:0016021 P:GO:0033365	P:protein transmembrane transport F:protein channel activity C:integral component of membrane P:protein localization to organelle
8	Potri.002G246100	ethylene-responsive transcription factor At4g13040	699	20	6	C:GO:0005634 F:GO:0003677 F:GO:0003700 P:GO:0006351 P:GO:0007275 P:GO:0006355	C:nucleus F:DNA binding F:transcription factor activity, sequence-specific DNA binding P:transcription, DNA-templated P:multicellular organism development P:regulation of transcription, DNA-templated
9	Potri.002G246200	hypothetical protein POPTR_0002s24760g	210	1
10	Potri.002G246300	wound-induced basic	231	20	2	C:GO:0005829 P:GO:0009735	C:cytosol P:response to cytokinin
11	Potri.002G246400	hypothetical protein POPTR_0002s24780g	1347	20	2	C:GO:0016021 C:GO:0005886	C:integral component of membrane C:plasma membrane
12	Potri.002G246500	galacturonosyltransferase 8	1665	20	7	C:GO:0005802 F:GO:0047262 C:GO:0005768 C:GO:0005739 C:GO:0016021 C:GO:0000139 P:GO:0010289	C:trans-Golgi network F:polygalacturonate 4-alpha-galacturonosyltransferase activity C:endosome C:mitochondrion C:integral component of membrane C:Golgi membrane P:homogalacturonan biosynthetic process
13	Potri.002G246600	G3BP	1572	20	4	F:GO:0000166 F:GO:0003676 P:GO:0006810 C:GO:0005622	F:nucleotide binding F:nucleic acid binding P:transport C:intracellular
14	Potri.002G246700	ER lumen -retaining receptor	816	20	4	C:GO:0016021 C:GO:0005783 F:GO:0046923 P:GO:0006621	C:integral component of membrane C:endoplasmic reticulum F:ER retention sequence binding P:protein retention in ER lumen
15	Potri.002G246800	cyclin-C1-2-like	768	20	6	C:GO:0005634 P:GO:0045737 F:GO:0016538 P:GO:1901409 C:GO:0000307 P:GO:0045944	C:nucleus P:positive regulation of cyclin-dependent protein serine/threonine kinase activity F:cyclin-dependent protein serine/threonine kinase regulator activity P:positive regulation of phosphorylation of RNA polymerase II C-terminal domain C:cyclin-dependent protein kinase holoenzyme complex P:positive regulation of transcription from RNA polymerase II promoter
16	Potri.002G246900	SKI DACH domain-containing 1-like	498	20
17	Potri.002G247000	hypothetical protein POPTR_0002s24840g, partial	219	20
18	Potri.002G247100	GTP cyclohydrolase 1	1398	20	7	F:GO:0005525 F:GO:0008270 P:GO:0006729 C:GO:0005737 F:GO:0003934 P:GO:0035998 P:GO:0046654	F:GTP binding F:zinc ion binding P:tetrahydrobiopterin biosynthetic process C:cytoplasm F:GTP cyclohydrolase I activity P:7,8-dihydroneopterin 3'-triphosphate biosynthetic process P:tetrahydrofolate biosynthetic process
19	Potri.002G247200	pupal cuticle 20-like	267	20	2	C:GO:0016020 C:GO:0016021	C:membrane C:integral component of membrane
20	Potri.002G247300	pupal cuticle 20-like	267	20	2	C:GO:0016020 C:GO:0016021	C:membrane C:integral component of membrane
21	Potri.002G247400	P-loop-containing nucleoside triphosphate hydrolase superfamily	1728	20	3	F:GO:0005525 C:GO:0016021 F:GO:0016787	F:GTP binding C:integral component of membrane F:hydrolase activity
22	Potri.002G247500	serine threonine- kinase MHK isoform X1	1323	20	4	F:GO:0005524 F:GO:0004693 P:GO:0051726 P:GO:0006468	F:ATP binding F:cyclin-dependent protein serine/threonine kinase activity P:regulation of cell cycle P:protein phosphorylation
23	Potri.002G247600	hypothetical protein POPTR_0002s24900g	453	20	2	C:GO:0016020 C:GO:0016021	C:membrane C:integral component of membrane
24	Potri.002G247700	UV-B-induced chloroplastic-like	1224	20	1	F:GO:0016740	F:transferase activity
25	Potri.002G247800	probable glucan endo-1,3-beta-glucosidase A6	1398	20	4	P:GO:0005975 F:GO:0004553 C:GO:0046658 F:GO:0030247	P:carbohydrate metabolic process F:hydrolase activity, hydrolyzing O-glycosyl compounds C:anchored component of plasma membrane F:polysaccharide binding
26	Potri.002G247900	probable glucan endo-1,3-beta-glucosidase A6	1398	20	6	P:GO:0005975 C:GO:0009506 C:GO:0009505 F:GO:0004553 C:GO:0046658 F:GO:0030247	P:carbohydrate metabolic process C:plasmodesma C:plant-type cell wall F:hydrolase activity, hydrolyzing O-glycosyl compounds C:anchored component of plasma membrane F:polysaccharide binding
27	Potri.002G248000	PREDICTED: uncharacterized protein LOC105125726	987	8
28	Potri.002G248100	pentatricopeptide repeat-containing mitochondrial	1164	20
29	Potri.002G248200	peptidyl-prolyl cis-trans isomerase FKBP15-1	462	20	5	C:GO:0005789 F:GO:0003755 F:GO:0005528 P:GO:0061077 P:GO:0000413	C:endoplasmic reticulum membrane F:peptidyl-prolyl cis-trans isomerase activity F:FK506 binding P:chaperone-mediated protein folding P:protein peptidyl-prolyl isomerization
30	Potri.002G248300	peptidyl-prolyl cis-trans isomerase FKBP62	1767	20	14	P:GO:0061077 P:GO:0006970 F:GO:0080025 P:GO:0000413 P:GO:0009735 P:GO:0009845 C:GO:0005789 C:GO:0005634 F:GO:0003755 P:GO:0009408 F:GO:0005528 C:GO:0005829 F:GO:0032266 C:GO:0071944	P:chaperone-mediated protein folding P:response to osmotic stress F:phosphatidylinositol-3,5-bisphosphate binding P:protein peptidyl-prolyl isomerization P:response to cytokinin P:seed germination C:endoplasmic reticulum membrane C:nucleus F:peptidyl-prolyl cis-trans isomerase activity P:response to heat F:FK506 binding C:cytosol F:phosphatidylinositol-3-phosphate binding C:cell periphery
31	Potri.002G248400	probable xyloglucan glycosyltransferase 6	2115	20	5	C:GO:0005802 C:GO:0005768 C:GO:0016021 F:GO:0016740 P:GO:0048868	C:trans-Golgi network C:endosome C:integral component of membrane F:transferase activity P:pollen tube development
32	Potri.002G248500	transcription factor bHLH62	1692	20	1	F:GO:0046983	F:protein dimerization activity

## Sheet: QD5
NO.	SeqName	Description	Length	#Hits	#GO	GO IDs	GO Names
1	Potri.005G021500	hypothetical protein POPTR_0005s02140g	762	20
2	Potri.005G021600	pre-mRNA-splicing factor 38	999	20	1	C:GO:0071011	C:precatalytic spliceosome
3	Potri.005G021700	topless-related 3	3402	20	1	P:GO:0006355	P:regulation of transcription, DNA-templated
4	Potri.005G021800	CST complex subunit TEN1	378	20	8	C:GO:0000781 P:GO:0019827 P:GO:0048367 C:GO:1990879 P:GO:0000723 P:GO:0051974 F:GO:0010521 F:GO:0003697	C:chromosome, telomeric region P:stem cell population maintenance P:shoot system development C:CST complex P:telomere maintenance P:negative regulation of telomerase activity F:telomerase inhibitor activity F:single-stranded DNA binding
5	Potri.005G021900	probable phosphatase 2C 34	1107	20	5	F:GO:0004722 F:GO:0004721 F:GO:0003824 P:GO:0006470 F:GO:0016787	F:protein serine/threonine phosphatase activity F:phosphoprotein phosphatase activity F:catalytic activity P:protein dephosphorylation F:hydrolase activity
6	Potri.005G022000	F-box PP2-B15-like	864	20
7	Potri.005G022100	F-box PP2-B15-like	210	20
8	Potri.005G022200	pectinesterase inhibitor-like	519	20	4	P:GO:0043086 F:GO:0004857 C:GO:0016020 C:GO:0016021	P:negative regulation of catalytic activity F:enzyme inhibitor activity C:membrane C:integral component of membrane
9	Potri.005G022300	pectinesterase inhibitor-like	552	13	4	P:GO:0043086 F:GO:0004857 C:GO:0016020 C:GO:0016021	P:negative regulation of catalytic activity F:enzyme inhibitor activity C:membrane C:integral component of membrane
10	Potri.005G022400	pectinesterase inhibitor-like	552	13	4	P:GO:0043086 F:GO:0004857 C:GO:0016020 C:GO:0016021	P:negative regulation of catalytic activity F:enzyme inhibitor activity C:membrane C:integral component of membrane
11	Potri.005G022500	---NA---	207
12	Potri.005G022600	F-box LRR-repeat 3	1941	20	1	F:GO:0016874	F:ligase activity
13	Potri.005G022700	pectinesterase pectinesterase inhibitor 22	1617	20	12	P:GO:0045490 P:GO:0043086 F:GO:0004857 C:GO:0005618 F:GO:0045330 P:GO:0071555 C:GO:0005576 F:GO:0046910 P:GO:0042545 F:GO:0030599 C:GO:0071944 F:GO:0016787	P:pectin catabolic process P:negative regulation of catalytic activity F:enzyme inhibitor activity C:cell wall F:aspartyl esterase activity P:cell wall organization C:extracellular region F:pectinesterase inhibitor activity P:cell wall modification F:pectinesterase activity C:cell periphery F:hydrolase activity
14	Potri.005G022800	pectinesterase-like isoform X1	1614	20	10	P:GO:0045490 P:GO:0043086 F:GO:0004857 C:GO:0005618 F:GO:0045330 F:GO:0046910 P:GO:0042545 F:GO:0030599 C:GO:0071944 F:GO:0016787	P:pectin catabolic process P:negative regulation of catalytic activity F:enzyme inhibitor activity C:cell wall F:aspartyl esterase activity F:pectinesterase inhibitor activity P:cell wall modification F:pectinesterase activity C:cell periphery F:hydrolase activity
15	Potri.005G022900	probable pectinesterase pectinesterase inhibitor 21	1737	20	14	C:GO:0005576 F:GO:0046910 P:GO:0042545 P:GO:0045490 P:GO:0043086 F:GO:0004857 C:GO:0005618 F:GO:0045330 C:GO:0016020 C:GO:0016021 P:GO:0071555 F:GO:0030599 F:GO:0016787 C:GO:0071944	C:extracellular region F:pectinesterase inhibitor activity P:cell wall modification P:pectin catabolic process P:negative regulation of catalytic activity F:enzyme inhibitor activity C:cell wall F:aspartyl esterase activity C:membrane C:integral component of membrane P:cell wall organization F:pectinesterase activity F:hydrolase activity C:cell periphery
16	Potri.005G023000	FAM133 isoform X2	531	20
17	Potri.005G023100	invertase inhibitor	987	20	5	P:GO:0043086 F:GO:0004857 F:GO:0046910 F:GO:0030599 C:GO:0071944	P:negative regulation of catalytic activity F:enzyme inhibitor activity F:pectinesterase inhibitor activity F:pectinesterase activity C:cell periphery
18	Potri.005G023200	invertase inhibitor	447	20	5	P:GO:0043086 F:GO:0004857 F:GO:0046910 F:GO:0030599 C:GO:0071944	P:negative regulation of catalytic activity F:enzyme inhibitor activity F:pectinesterase inhibitor activity F:pectinesterase activity C:cell periphery
19	Potri.005G023300	---NA---	276
20	Potri.005G023400	bifunctional epoxide hydrolase 2	618	20	5	P:GO:0018108 F:GO:0004715 F:GO:0003824 F:GO:0016740 F:GO:0016787	P:peptidyl-tyrosine phosphorylation F:non-membrane spanning protein tyrosine kinase activity F:catalytic activity F:transferase activity F:hydrolase activity
21	Potri.005G023500	60S ribosomal L18-2	564	20	6	F:GO:0003723 F:GO:0003735 C:GO:0022625 C:GO:0005840 C:GO:0005622 P:GO:0006412	F:RNA binding F:structural constituent of ribosome C:cytosolic large ribosomal subunit C:ribosome C:intracellular P:translation
22	Potri.005G023600	malignant T-cell-amplified sequence 1 homolog	579	20	3	F:GO:0003723 C:GO:0005737 C:GO:0005829	F:RNA binding C:cytoplasm C:cytosol
23	Potri.005G023700	FAR1-RELATED SEQUENCE 5	1455	20	2	F:GO:0008270 P:GO:0006355	F:zinc ion binding P:regulation of transcription, DNA-templated
24	Potri.005G023800	histone acetyltransferase KAT6B-like	2736	20	1	P:GO:0006355	P:regulation of transcription, DNA-templated
25	Potri.005G023900	bidirectional sugar transporter SWEET17-like	717	20	6	C:GO:0016020 C:GO:0016021 P:GO:0008643 P:GO:0034219 F:GO:0051119 P:GO:0006810	C:membrane C:integral component of membrane P:carbohydrate transport P:carbohydrate transmembrane transport F:sugar transmembrane transporter activity P:transport
26	Potri.005G024000	hypothetical protein POPTR_0005s02380g	582	20
27	Potri.005G024100	serine threonine- phosphatase PP1	966	20	6	F:GO:0004721 F:GO:0046872 P:GO:0006470 C:GO:0016020 C:GO:0016021 F:GO:0016787	F:phosphoprotein phosphatase activity F:metal ion binding P:protein dephosphorylation C:membrane C:integral component of membrane F:hydrolase activity
28	Potri.005G024200	hypothetical protein POPTR_0005s02400g	1110	20	2	C:GO:0016020 C:GO:0016021	C:membrane C:integral component of membrane
29	Potri.005G024300	acetylajmalan esterase-like	1122	20	2	F:GO:0016788 F:GO:0016787	F:hydrolase activity, acting on ester bonds F:hydrolase activity
30	Potri.005G024400	60S ribosomal L22-2	375	20	6	F:GO:0003735 P:GO:0002181 C:GO:0022625 C:GO:0005840 C:GO:0005622 P:GO:0006412	F:structural constituent of ribosome P:cytoplasmic translation C:cytosolic large ribosomal subunit C:ribosome C:intracellular P:translation
31	Potri.005G024500	hypoxia-responsive family	282	20	5	P:GO:0033617 C:GO:0031305 C:GO:0097249 C:GO:0016020 C:GO:0016021	P:mitochondrial respiratory chain complex IV assembly C:integral component of mitochondrial inner membrane C:mitochondrial respiratory chain supercomplex C:membrane C:integral component of membrane
32	Potri.005G024600	serine arginine-rich splicing factor SR30-like	912	20	4	F:GO:0000166 F:GO:0003676 C:GO:0016020 C:GO:0016021	F:nucleotide binding F:nucleic acid binding C:membrane C:integral component of membrane
33	Potri.005G024700	transcription factor family	1296	20	4	F:GO:0004842 F:GO:0008270 F:GO:0046872 P:GO:0016567	F:ubiquitin-protein transferase activity F:zinc ion binding F:metal ion binding P:protein ubiquitination
34	Potri.005G024800	translationally-controlled tumor homolog	504	20
35	Potri.005G024900	GDSL esterase lipase At5g03980-like	1119	20	2	F:GO:0016788 F:GO:0016787	F:hydrolase activity, acting on ester bonds F:hydrolase activity
36	Potri.005G025000	GDSL esterase lipase At5g03980-like	1122	20	2	F:GO:0016788 F:GO:0016787	F:hydrolase activity, acting on ester bonds F:hydrolase activity
37	Potri.005G025100	26S protease regulatory subunit 6A homolog	1272	20	21	C:GO:0008540 P:GO:0030163 P:GO:0009555 C:GO:0000502 P:GO:0009553 P:GO:1901800 P:GO:0045899 F:GO:0000166 F:GO:0005524 C:GO:0005634 C:GO:0005737 C:GO:0016020 C:GO:0016021 C:GO:0005829 C:GO:0031597 C:GO:0031595 F:GO:0017025 P:GO:0030433 F:GO:0036402 P:GO:0010498 F:GO:0016787	C:proteasome regulatory particle, base subcomplex P:protein catabolic process P:pollen development C:proteasome complex P:embryo sac development P:positive regulation of proteasomal protein catabolic process P:positive regulation of RNA polymerase II transcriptional preinitiation complex assembly F:nucleotide binding F:ATP binding C:nucleus C:cytoplasm C:membrane C:integral component of membrane …
38	Potri.005G025200	heparan-alpha-glucosaminide N-acetyltransferase isoform X1	1587	20	3	C:GO:0016020 C:GO:0016021 F:GO:0016740	C:membrane C:integral component of membrane F:transferase activity
39	Potri.005G025300	F-actin-capping subunit alpha	912	20	7	P:GO:0051016 C:GO:0005634 F:GO:0003779 P:GO:0051693 P:GO:0007015 C:GO:0008290 P:GO:0030036	P:barbed-end actin filament capping C:nucleus F:actin binding P:actin filament capping P:actin filament organization C:F-actin capping protein complex P:actin cytoskeleton organization
40	Potri.005G025400	phospholipid glycerol acyltransferase family	1389	20	7	F:GO:0016746 F:GO:0008374 P:GO:0008152 P:GO:0006650 F:GO:0016740 P:GO:0006644 C:GO:0031224	F:transferase activity, transferring acyl groups F:O-acyltransferase activity P:metabolic process P:glycerophospholipid metabolic process F:transferase activity P:phospholipid metabolic process C:intrinsic component of membrane
41	Potri.005G025500	T-box 41	525	20
42	Potri.005G025600	ATP-dependent Clp protease proteolytic subunit-related chloroplastic	330	20	6	P:GO:0006508 C:GO:0016020 C:GO:0016021 F:GO:0004252 F:GO:0008233 F:GO:0016787	P:proteolysis C:membrane C:integral component of membrane F:serine-type endopeptidase activity F:peptidase activity F:hydrolase activity
43	Potri.005G025700	REF SRPP At3g05500	729	20	4	F:GO:0003746 C:GO:0016020 C:GO:0016021 P:GO:0006414	F:translation elongation factor activity C:membrane C:integral component of membrane P:translational elongation
44	Potri.005G025800	RALF-like 33	363	20	6	P:GO:0048364 C:GO:0009506 P:GO:0030308 P:GO:0019722 F:GO:0004871 C:GO:0005622	P:root development C:plasmodesma P:negative regulation of cell growth P:calcium-mediated signaling F:signal transducer activity C:intracellular
45	Potri.005G025900	cell cycle checkpoint control RAD9A	708	20	12	P:GO:0090305 P:GO:0006281 P:GO:0000077 F:GO:0008408 P:GO:0000076 P:GO:0000075 P:GO:0071479 P:GO:0031573 P:GO:0006259 F:GO:0008853 C:GO:0030896 F:GO:0016787	P:nucleic acid phosphodiester bond hydrolysis P:DNA repair P:DNA damage checkpoint F:3'-5' exonuclease activity P:DNA replication checkpoint P:cell cycle checkpoint P:cellular response to ionizing radiation P:intra-S DNA damage checkpoint P:DNA metabolic process F:exodeoxyribonuclease III activity C:checkpoint clamp complex F:hydrolase activity
46	Potri.005G026000	40S ribosomal S21-2	249	20	8	P:GO:0000461 F:GO:0003735 C:GO:0030529 C:GO:0022627 P:GO:0000447 C:GO:0005840 C:GO:0005622 P:GO:0006412	P:endonucleolytic cleavage to generate mature 3'-end of SSU-rRNA from (SSU-rRNA, 5.8S rRNA, LSU-rRNA) F:structural constituent of ribosome C:intracellular ribonucleoprotein complex C:cytosolic small ribosomal subunit P:endonucleolytic cleavage in ITS1 to separate SSU-rRNA from 5.8S rRNA and LSU-rRNA from tricistronic rRNA transcript (SSU-rRNA, 5.8S rRNA, LSU-rRNA) C:ribosome C:intracellular P:tra…
47	Potri.005G026100	heavy metal-associated isoprenylated plant 35-like	921	20	5	P:GO:0046916 F:GO:0046914 C:GO:0005737 F:GO:0046872 P:GO:0030001	P:cellular transition metal ion homeostasis F:transition metal ion binding C:cytoplasm F:metal ion binding P:metal ion transport
48	Potri.005G026200	respiratory burst oxidase homolog B	2631	20	9	F:GO:0004601 F:GO:0050664 F:GO:0016491 F:GO:0005509 C:GO:0016020 F:GO:0016174 C:GO:0016021 P:GO:0098869 P:GO:0055114	F:peroxidase activity F:oxidoreductase activity, acting on NAD(P)H, oxygen as acceptor F:oxidoreductase activity F:calcium ion binding C:membrane F:NAD(P)H oxidase activity C:integral component of membrane P:cellular oxidant detoxification P:oxidation-reduction process
49	Potri.005G026300	formin 11	2799	20	2	C:GO:0016020 C:GO:0016021	C:membrane C:integral component of membrane
50	Potri.005G026400	ATP-dependent DNA helicase Q-like SIM	3147	20	18	P:GO:0006281 P:GO:0000724 P:GO:0006310 F:GO:0008026 F:GO:0004386 F:GO:0009378 C:GO:0005694 F:GO:0043138 F:GO:0003676 F:GO:0003677 F:GO:0005524 C:GO:0005634 C:GO:0005737 F:GO:0043140 P:GO:0032508 C:GO:0016020 C:GO:0016021 F:GO:0016787	P:DNA repair P:double-strand break repair via homologous recombination P:DNA recombination F:ATP-dependent helicase activity F:helicase activity F:four-way junction helicase activity C:chromosome F:3'-5' DNA helicase activity F:nucleic acid binding F:DNA binding F:ATP binding C:nucleus C:cytoplasm F:ATP-dependent 3'-5' DNA helicase activity P:DNA duplex unwinding C:membrane C:integral component o…
51	Potri.005G026500	histone -like	438	20	7	F:GO:0003677 C:GO:0005634 C:GO:0000790 F:GO:0046982 C:GO:0005694 P:GO:0006342 C:GO:0000786	F:DNA binding C:nucleus C:nuclear chromatin F:protein heterodimerization activity C:chromosome P:chromatin silencing C:nucleosome
52	Potri.005G026600	autophagy-related 18a-like	1152	20	10	P:GO:0000045 P:GO:0044804 P:GO:0034497 C:GO:0034045 P:GO:0006497 C:GO:0005829 F:GO:0080025 F:GO:0032266 C:GO:0019898 P:GO:0000422	P:autophagosome assembly P:nucleophagy P:protein localization to pre-autophagosomal structure C:pre-autophagosomal structure membrane P:protein lipidation C:cytosol F:phosphatidylinositol-3,5-bisphosphate binding F:phosphatidylinositol-3-phosphate binding C:extrinsic component of membrane P:mitophagy
53	Potri.005G026700	C2 domain-containing family	912	20	2	C:GO:0016020 C:GO:0016021	C:membrane C:integral component of membrane
54	Potri.005G026800	PWWP domain-containing family	3411	20	1	F:GO:0000166	F:nucleotide binding
55	Potri.005G026900	acyl- -binding domain-containing 4	2034	20	1	F:GO:0000062	F:fatty-acyl-CoA binding
56	Potri.005G027000	transcription factor jumonji domain-containing family	2940	20	1	F:GO:0008270	F:zinc ion binding
57	Potri.005G027100	psbP domain-containing chloroplastic	681	20	7	F:GO:0005509 C:GO:0016020 C:GO:0016021 C:GO:0009523 C:GO:0009654 P:GO:0015979 C:GO:0019898	F:calcium ion binding C:membrane C:integral component of membrane C:photosystem II C:photosystem II oxygen evolving complex P:photosynthesis C:extrinsic component of membrane
58	Potri.005G027200	indeterminate-domain 2-like	1560	20	2	F:GO:0003676 F:GO:0046872	F:nucleic acid binding F:metal ion binding
59	Potri.005G027300	hypothetical protein POPTR_0005s02740g	2712	20	1	F:GO:0003677	F:DNA binding
60	Potri.005G027400	nuclear transcription factor Y subunit B-4	450	20	4	C:GO:0005634 F:GO:0046982 P:GO:0006355 F:GO:0043565	C:nucleus F:protein heterodimerization activity P:regulation of transcription, DNA-templated F:sequence-specific DNA binding
61	Potri.005G027500	hypothetical protein POPTR_0005s02760g	351	20
62	Potri.005G027600	probable cellulose synthase A catalytic subunit 3 [UDP-forming]	3255	20	10	F:GO:0016757 F:GO:0008270 F:GO:0046872 C:GO:0016020 C:GO:0016021 F:GO:0016760 P:GO:0030244 P:GO:0071555 F:GO:0016740 C:GO:0005886	F:transferase activity, transferring glycosyl groups F:zinc ion binding F:metal ion binding C:membrane C:integral component of membrane F:cellulose synthase (UDP-forming) activity P:cellulose biosynthetic process P:cell wall organization F:transferase activity C:plasma membrane
63	Potri.005G027700	cyclin-H1-1 isoform X1	1008	20	20	P:GO:2000070 P:GO:0045737 P:GO:0045859 F:GO:0016538 P:GO:0006351 C:GO:0000307 F:GO:0004672 P:GO:0009637 P:GO:0045944 P:GO:0006468 P:GO:0009414 P:GO:0072593 C:GO:0005634 P:GO:1990069 P:GO:1901409 C:GO:0005737 P:GO:0010119 C:GO:0016020 C:GO:0016021 C:GO:0070985	P:regulation of response to water deprivation P:positive regulation of cyclin-dependent protein serine/threonine kinase activity P:regulation of protein kinase activity F:cyclin-dependent protein serine/threonine kinase regulator activity P:transcription, DNA-templated C:cyclin-dependent protein kinase holoenzyme complex F:protein kinase activity P:response to blue light P:positive regulation of …
64	Potri.005G027800	cullin-1-like	966	20	2	F:GO:0031625 P:GO:0006511	F:ubiquitin protein ligase binding P:ubiquitin-dependent protein catabolic process
65	Potri.005G027900	cullin-1-like	873	20	2	F:GO:0031625 P:GO:0006511	F:ubiquitin protein ligase binding P:ubiquitin-dependent protein catabolic process
66	Potri.005G028000	shikimate O-hydroxycinnamoyltransferase-like	1332	20	11	F:GO:0016746 P:GO:0010252 F:GO:0016747 C:GO:0005737 P:GO:0009809 C:GO:0016020 P:GO:0009963 C:GO:0005829 F:GO:0047205 F:GO:0016740 F:GO:0047172	F:transferase activity, transferring acyl groups P:auxin homeostasis F:transferase activity, transferring acyl groups other than amino-acyl groups C:cytoplasm P:lignin biosynthetic process C:membrane P:positive regulation of flavonoid biosynthetic process C:cytosol F:quinate O-hydroxycinnamoyltransferase activity F:transferase activity F:shikimate O-hydroxycinnamoyltransferase activity
67	Potri.005G028100	shikimate O-hydroxycinnamoyltransferase	1335	20	11	F:GO:0016746 P:GO:0010252 F:GO:0016747 C:GO:0005737 P:GO:0009809 C:GO:0016020 P:GO:0009963 C:GO:0005829 F:GO:0047205 F:GO:0016740 F:GO:0047172	F:transferase activity, transferring acyl groups P:auxin homeostasis F:transferase activity, transferring acyl groups other than amino-acyl groups C:cytoplasm P:lignin biosynthetic process C:membrane P:positive regulation of flavonoid biosynthetic process C:cytosol F:quinate O-hydroxycinnamoyltransferase activity F:transferase activity F:shikimate O-hydroxycinnamoyltransferase activity
68	Potri.005G028200	acetyl- -benzylalcohol acetyltransferase-like	1299	20	1	F:GO:0016747	F:transferase activity, transferring acyl groups other than amino-acyl groups
69	Potri.005G028300	non-functional pseudokinase ZED1-like	234	20	9	F:GO:0005524 F:GO:0016747 P:GO:0007166 F:GO:0004672 P:GO:0016310 F:GO:0004674 P:GO:0006468 F:GO:0016301 C:GO:0005886	F:ATP binding F:transferase activity, transferring acyl groups other than amino-acyl groups P:cell surface receptor signaling pathway F:protein kinase activity P:phosphorylation F:protein serine/threonine kinase activity P:protein phosphorylation F:kinase activity C:plasma membrane
70	Potri.005G028400	shikimate O-hydroxycinnamoyltransferase	1029	20	4	F:GO:0016746 F:GO:0016747 F:GO:0047205 F:GO:0016740	F:transferase activity, transferring acyl groups F:transferase activity, transferring acyl groups other than amino-acyl groups F:quinate O-hydroxycinnamoyltransferase activity F:transferase activity
71	Potri.005G028500	acetyl- -benzylalcohol acetyltransferase-like	1233	20	1	F:GO:0016747	F:transferase activity, transferring acyl groups other than amino-acyl groups
72	Potri.005G028600	non-functional pseudokinase ZED1-like	234	20	9	F:GO:0005524 F:GO:0016747 P:GO:0007166 F:GO:0004672 P:GO:0016310 F:GO:0004674 P:GO:0006468 F:GO:0016301 C:GO:0005886	F:ATP binding F:transferase activity, transferring acyl groups other than amino-acyl groups P:cell surface receptor signaling pathway F:protein kinase activity P:phosphorylation F:protein serine/threonine kinase activity P:protein phosphorylation F:kinase activity C:plasma membrane
73	Potri.005G028700	zinc finger	3117	20	1	F:GO:0008270	F:zinc ion binding
74	Potri.005G028800	sucrose nonfermenting 4	1428	20	7	P:GO:0045859 P:GO:0046777 P:GO:0016310 F:GO:0004674 F:GO:0019887 F:GO:0016301 P:GO:0042149	P:regulation of protein kinase activity P:protein autophosphorylation P:phosphorylation F:protein serine/threonine kinase activity F:protein kinase regulator activity F:kinase activity P:cellular response to glucose starvation
75	Potri.005G028900	rab escort 1	1701	20	13	F:GO:0005092 P:GO:0007264 P:GO:0006886 C:GO:0005622 C:GO:0005968 C:GO:0005737 F:GO:0016491 P:GO:0050790 C:GO:0005829 P:GO:0055114 P:GO:0018344 F:GO:0017137 P:GO:2000541	F:GDP-dissociation inhibitor activity P:small GTPase mediated signal transduction P:intracellular protein transport C:intracellular C:Rab-protein geranylgeranyltransferase complex C:cytoplasm F:oxidoreductase activity P:regulation of catalytic activity C:cytosol P:oxidation-reduction process P:protein geranylgeranylation F:Rab GTPase binding P:positive regulation of protein geranylgeranylation
76	Potri.005G029000	ALWAYS EARLY 2 isoform X5	3051	20	4	F:GO:0003677 P:GO:0006351 C:GO:0017053 P:GO:0007049	F:DNA binding P:transcription, DNA-templated C:transcriptional repressor complex P:cell cycle
77	Potri.005G029100	hypothetical protein POPTR_0005s02890g	423	11
78	Potri.005G029200	cytochrome P450 76A1	1458	20	12	F:GO:0050593 F:GO:0005506 F:GO:0016491 F:GO:0046872 F:GO:0016705 P:GO:0044550 C:GO:0016020 C:GO:0016021 F:GO:0016709 P:GO:0055114 F:GO:0004497 F:GO:0020037	F:N-methylcoclaurine 3'-monooxygenase activity F:iron ion binding F:oxidoreductase activity F:metal ion binding F:oxidoreductase activity, acting on paired donors, with incorporation or reduction of molecular oxygen P:secondary metabolite biosynthetic process C:membrane C:integral component of membrane F:oxidoreductase activity, acting on paired donors, with incorporation or reduction of molecula…
79	Potri.005G029300	sucrose nonfermenting 4	660	20	2	P:GO:0016310 F:GO:0016301	P:phosphorylation F:kinase activity
80	Potri.005G029400	rab escort 1	858	20	13	F:GO:0005092 P:GO:0007264 P:GO:0006886 C:GO:0005622 C:GO:0005968 C:GO:0005737 F:GO:0016491 P:GO:0050790 C:GO:0005829 P:GO:0055114 P:GO:0018344 F:GO:0017137 P:GO:2000541	F:GDP-dissociation inhibitor activity P:small GTPase mediated signal transduction P:intracellular protein transport C:intracellular C:Rab-protein geranylgeranyltransferase complex C:cytoplasm F:oxidoreductase activity P:regulation of catalytic activity C:cytosol P:oxidation-reduction process P:protein geranylgeranylation F:Rab GTPase binding P:positive regulation of protein geranylgeranylation
81	Potri.005G029500	hypothetical protein POPTR_0005s02930g	423	12
82	Potri.005G029600	cytochrome P450 76A1	1551	20	12	F:GO:0050593 F:GO:0005506 F:GO:0016491 F:GO:0046872 F:GO:0016705 P:GO:0044550 C:GO:0016020 C:GO:0016021 F:GO:0016709 P:GO:0055114 F:GO:0004497 F:GO:0020037	F:N-methylcoclaurine 3'-monooxygenase activity F:iron ion binding F:oxidoreductase activity F:metal ion binding F:oxidoreductase activity, acting on paired donors, with incorporation or reduction of molecular oxygen P:secondary metabolite biosynthetic process C:membrane C:integral component of membrane F:oxidoreductase activity, acting on paired donors, with incorporation or reduction of molecula…
83	Potri.005G029700	cytochrome P450 76A1	1551	20	12	F:GO:0050593 F:GO:0005506 F:GO:0016491 F:GO:0046872 F:GO:0016705 P:GO:0044550 C:GO:0016020 C:GO:0016021 F:GO:0016709 P:GO:0055114 F:GO:0004497 F:GO:0020037	F:N-methylcoclaurine 3'-monooxygenase activity F:iron ion binding F:oxidoreductase activity F:metal ion binding F:oxidoreductase activity, acting on paired donors, with incorporation or reduction of molecular oxygen P:secondary metabolite biosynthetic process C:membrane C:integral component of membrane F:oxidoreductase activity, acting on paired donors, with incorporation or reduction of molecula…
84	Potri.005G029800	cytochrome P450 76A1	1551	20	12	F:GO:0050593 F:GO:0005506 F:GO:0016491 F:GO:0046872 F:GO:0016705 P:GO:0044550 C:GO:0016020 C:GO:0016021 F:GO:0016709 P:GO:0055114 F:GO:0004497 F:GO:0020037	F:N-methylcoclaurine 3'-monooxygenase activity F:iron ion binding F:oxidoreductase activity F:metal ion binding F:oxidoreductase activity, acting on paired donors, with incorporation or reduction of molecular oxygen P:secondary metabolite biosynthetic process C:membrane C:integral component of membrane F:oxidoreductase activity, acting on paired donors, with incorporation or reduction of molecula…
85	Potri.005G029900	Sucrose nonfermenting 4	507	20	2	P:GO:0016310 F:GO:0016301	P:phosphorylation F:kinase activity
86	Potri.005G030000	rab escort 1	1701	20	13	F:GO:0005092 P:GO:0007264 P:GO:0006886 C:GO:0005622 C:GO:0005968 C:GO:0005737 F:GO:0016491 P:GO:0050790 C:GO:0005829 P:GO:0055114 P:GO:0018344 F:GO:0017137 P:GO:2000541	F:GDP-dissociation inhibitor activity P:small GTPase mediated signal transduction P:intracellular protein transport C:intracellular C:Rab-protein geranylgeranyltransferase complex C:cytoplasm F:oxidoreductase activity P:regulation of catalytic activity C:cytosol P:oxidation-reduction process P:protein geranylgeranylation F:Rab GTPase binding P:positive regulation of protein geranylgeranylation
87	Potri.005G030100	cytochrome P450 76A1	1551	20	12	F:GO:0050593 F:GO:0005506 F:GO:0016491 F:GO:0046872 F:GO:0016705 P:GO:0044550 C:GO:0016020 C:GO:0016021 F:GO:0016709 P:GO:0055114 F:GO:0004497 F:GO:0020037	F:N-methylcoclaurine 3'-monooxygenase activity F:iron ion binding F:oxidoreductase activity F:metal ion binding F:oxidoreductase activity, acting on paired donors, with incorporation or reduction of molecular oxygen P:secondary metabolite biosynthetic process C:membrane C:integral component of membrane F:oxidoreductase activity, acting on paired donors, with incorporation or reduction of molecula…
88	Potri.005G030200	hypothetical protein POPTR_0005s03000g	372	12
89	Potri.005G030300	kinesin KIN-14S	6465	20	13	F:GO:0016887 P:GO:0007165 C:GO:0005871 F:GO:0043531 C:GO:0005576 P:GO:0007018 P:GO:0006952 P:GO:0009405 F:GO:0008017 C:GO:0005874 F:GO:0000166 F:GO:0005524 F:GO:0003777	F:ATPase activity P:signal transduction C:kinesin complex F:ADP binding C:extracellular region P:microtubule-based movement P:defense response P:pathogenesis F:microtubule binding C:microtubule F:nucleotide binding F:ATP binding F:microtubule motor activity
90	Potri.005G030400	resistance family	783	20	7	F:GO:0000166 F:GO:0005524 P:GO:0007165 C:GO:0016020 C:GO:0016021 F:GO:0043531 P:GO:0006952	F:nucleotide binding F:ATP binding P:signal transduction C:membrane C:integral component of membrane F:ADP binding P:defense response
91	Potri.005G030500	kinesin KIN-14S	1017	20	8	F:GO:0000166 F:GO:0016887 F:GO:0005524 F:GO:0003777 C:GO:0005871 P:GO:0007018 F:GO:0008017 C:GO:0005874	F:nucleotide binding F:ATPase activity F:ATP binding F:microtubule motor activity C:kinesin complex P:microtubule-based movement F:microtubule binding C:microtubule
92	Potri.005G030600	resistance family	1566	20	10	F:GO:0000166 F:GO:0005524 C:GO:0016020 C:GO:0016021 F:GO:0004672 P:GO:0016310 F:GO:0016740 F:GO:0004674 P:GO:0006468 F:GO:0016301	F:nucleotide binding F:ATP binding C:membrane C:integral component of membrane F:protein kinase activity P:phosphorylation F:transferase activity F:protein serine/threonine kinase activity P:protein phosphorylation F:kinase activity
93	Potri.005G030700	TMV resistance N-like	3591	20	7	P:GO:0007165 C:GO:0016020 C:GO:0016021 F:GO:0043531 C:GO:0005576 P:GO:0006952 P:GO:0009405	P:signal transduction C:membrane C:integral component of membrane F:ADP binding C:extracellular region P:defense response P:pathogenesis
94	Potri.005G030800	resistance family	3075	20	10	F:GO:0000166 F:GO:0005524 C:GO:0016020 C:GO:0016021 F:GO:0004672 P:GO:0016310 F:GO:0016740 F:GO:0004674 P:GO:0006468 F:GO:0016301	F:nucleotide binding F:ATP binding C:membrane C:integral component of membrane F:protein kinase activity P:phosphorylation F:transferase activity F:protein serine/threonine kinase activity P:protein phosphorylation F:kinase activity
95	Potri.005G030900	hypothetical protein POPTR_0005s03435g	267	3
96	Potri.005G031000	---NA---	213
97	Potri.005G031100	resistance family	417	20	9	F:GO:0000166 F:GO:0016887 F:GO:0005524 F:GO:0003777 C:GO:0005871 P:GO:0007018 F:GO:0008017 C:GO:0005874 F:GO:0016787	F:nucleotide binding F:ATPase activity F:ATP binding F:microtubule motor activity C:kinesin complex P:microtubule-based movement F:microtubule binding C:microtubule F:hydrolase activity
98	Potri.005G031200	resistance family	1863	20	7	P:GO:0007165 C:GO:0016020 C:GO:0016021 F:GO:0043531 C:GO:0005576 P:GO:0006952 P:GO:0009405	P:signal transduction C:membrane C:integral component of membrane F:ADP binding C:extracellular region P:defense response P:pathogenesis
99	Potri.005G031300	resistance family	3075	20	10	F:GO:0000166 F:GO:0005524 C:GO:0016020 C:GO:0016021 F:GO:0004672 P:GO:0016310 F:GO:0016740 F:GO:0004674 P:GO:0006468 F:GO:0016301	F:nucleotide binding F:ATP binding C:membrane C:integral component of membrane F:protein kinase activity P:phosphorylation F:transferase activity F:protein serine/threonine kinase activity P:protein phosphorylation F:kinase activity
100	Potri.005G031400	hypothetical protein POPTR_0005s03320g	234	2	2	C:GO:0016020 C:GO:0016021	C:membrane C:integral component of membrane
101	Potri.005G031500	kinesin KIN-14S	1293	20	9	F:GO:0000166 F:GO:0016887 F:GO:0005524 F:GO:0003777 C:GO:0005871 P:GO:0007018 F:GO:0008017 C:GO:0005874 F:GO:0016787	F:nucleotide binding F:ATPase activity F:ATP binding F:microtubule motor activity C:kinesin complex P:microtubule-based movement F:microtubule binding C:microtubule F:hydrolase activity
102	Potri.005G031600	TMV resistance N-like	2736	20	7	P:GO:0007165 C:GO:0016020 C:GO:0016021 F:GO:0043531 C:GO:0005576 P:GO:0006952 P:GO:0009405	P:signal transduction C:membrane C:integral component of membrane F:ADP binding C:extracellular region P:defense response P:pathogenesis
103	Potri.005G031700	resistance family	2937	20	10	F:GO:0000166 F:GO:0005524 C:GO:0016020 C:GO:0016021 F:GO:0004672 P:GO:0016310 F:GO:0016740 F:GO:0004674 P:GO:0006468 F:GO:0016301	F:nucleotide binding F:ATP binding C:membrane C:integral component of membrane F:protein kinase activity P:phosphorylation F:transferase activity F:protein serine/threonine kinase activity P:protein phosphorylation F:kinase activity
104	Potri.005G031800	kinesin KIN-14S	2154	20	8	F:GO:0000166 F:GO:0016887 F:GO:0005524 F:GO:0003777 C:GO:0005871 P:GO:0007018 F:GO:0008017 C:GO:0005874	F:nucleotide binding F:ATPase activity F:ATP binding F:microtubule motor activity C:kinesin complex P:microtubule-based movement F:microtubule binding C:microtubule
105	Potri.005G031900	SUPPRESSOR OF npr1- CONSTITUTIVE 1-like	4008	20	7	P:GO:0007165 C:GO:0016020 C:GO:0016021 F:GO:0043531 C:GO:0005576 P:GO:0006952 P:GO:0009405	P:signal transduction C:membrane C:integral component of membrane F:ADP binding C:extracellular region P:defense response P:pathogenesis
106	Potri.005G032000	TMV resistance N-like isoform X1	429	20	5	P:GO:0007165 F:GO:0043531 C:GO:0005576 P:GO:0006952 P:GO:0009405	P:signal transduction F:ADP binding C:extracellular region P:defense response P:pathogenesis
107	Potri.005G032100	F-box At1g55000	495	20	2	C:GO:0016020 C:GO:0016021	C:membrane C:integral component of membrane
108	Potri.005G032200	vacuole membrane KMS1-like	1272	20	8	P:GO:0007030 C:GO:0000407 P:GO:0010506 C:GO:0016020 C:GO:0016021 C:GO:0005783 P:GO:0007029 P:GO:0006887	P:Golgi organization C:pre-autophagosomal structure P:regulation of autophagy C:membrane C:integral component of membrane C:endoplasmic reticulum P:endoplasmic reticulum organization P:exocytosis
109	Potri.005G032300	nicotinamide nicotinic acid mononucleotide adenylyltransferase	744	20	11	F:GO:0000166 F:GO:0005524 F:GO:0016779 P:GO:0034628 F:GO:0004515 F:GO:0003824 F:GO:0000309 P:GO:0019363 P:GO:0009435 P:GO:0009058 F:GO:0016740	F:nucleotide binding F:ATP binding F:nucleotidyltransferase activity P:'de novo' NAD biosynthetic process from aspartate F:nicotinate-nucleotide adenylyltransferase activity F:catalytic activity F:nicotinamide-nucleotide adenylyltransferase activity P:pyridine nucleotide biosynthetic process P:NAD biosynthetic process P:biosynthetic process F:transferase activity
110	Potri.005G032400	probable linoleate 9S-lipoxygenase 5	2601	20	7	F:GO:0051213 F:GO:0016702 F:GO:0016491 F:GO:0046872 P:GO:0031408 P:GO:0055114 P:GO:0006633	F:dioxygenase activity F:oxidoreductase activity, acting on single donors with incorporation of molecular oxygen, incorporation of two atoms of oxygen F:oxidoreductase activity F:metal ion binding P:oxylipin biosynthetic process P:oxidation-reduction process P:fatty acid biosynthetic process
111	Potri.005G032500	probable linoleate 9S-lipoxygenase 5	210	20	7	F:GO:0051213 F:GO:0016702 F:GO:0016491 F:GO:0046872 P:GO:0031408 P:GO:0055114 P:GO:0006633	F:dioxygenase activity F:oxidoreductase activity, acting on single donors with incorporation of molecular oxygen, incorporation of two atoms of oxygen F:oxidoreductase activity F:metal ion binding P:oxylipin biosynthetic process P:oxidation-reduction process P:fatty acid biosynthetic process
112	Potri.005G032600	probable linoleate 9S-lipoxygenase 5	2391	20	7	F:GO:0051213 F:GO:0016702 F:GO:0016491 F:GO:0046872 P:GO:0031408 P:GO:0055114 P:GO:0006633	F:dioxygenase activity F:oxidoreductase activity, acting on single donors with incorporation of molecular oxygen, incorporation of two atoms of oxygen F:oxidoreductase activity F:metal ion binding P:oxylipin biosynthetic process P:oxidation-reduction process P:fatty acid biosynthetic process
113	Potri.005G032700	probable linoleate 9S-lipoxygenase 5	2601	20	7	F:GO:0051213 F:GO:0016702 F:GO:0016491 F:GO:0046872 P:GO:0031408 P:GO:0055114 P:GO:0006633	F:dioxygenase activity F:oxidoreductase activity, acting on single donors with incorporation of molecular oxygen, incorporation of two atoms of oxygen F:oxidoreductase activity F:metal ion binding P:oxylipin biosynthetic process P:oxidation-reduction process P:fatty acid biosynthetic process
114	Potri.005G032800	probable linoleate 9S-lipoxygenase 5	2592	20	7	F:GO:0051213 F:GO:0016702 F:GO:0016491 F:GO:0046872 P:GO:0031408 P:GO:0055114 P:GO:0006633	F:dioxygenase activity F:oxidoreductase activity, acting on single donors with incorporation of molecular oxygen, incorporation of two atoms of oxygen F:oxidoreductase activity F:metal ion binding P:oxylipin biosynthetic process P:oxidation-reduction process P:fatty acid biosynthetic process
115	Potri.005G032900	F-box kelch-repeat At1g57790-like isoform X1	804	14
116	Potri.005G033000	DNA polymerase zeta catalytic subunit	2505	20	16	P:GO:0006281 P:GO:0090305 F:GO:0016779 F:GO:0008270 P:GO:0006260 F:GO:0000166 F:GO:0003676 F:GO:0003677 F:GO:0008408 C:GO:0005634 F:GO:0003887 F:GO:0046872 C:GO:0048046 C:GO:0016035 F:GO:0016740 P:GO:0019985	P:DNA repair P:nucleic acid phosphodiester bond hydrolysis F:nucleotidyltransferase activity F:zinc ion binding P:DNA replication F:nucleotide binding F:nucleic acid binding F:DNA binding F:3'-5' exonuclease activity C:nucleus F:DNA-directed DNA polymerase activity F:metal ion binding C:apoplast C:zeta DNA polymerase complex F:transferase activity P:translesion synthesis
117	Potri.005G033100	chloroplastic-like	753	20
118	Potri.005G033200	probable microtubule-binding TANGLED	1074	20
119	Potri.005G033300	hypothetical protein POPTR_0005s03630g	417	2
120	Potri.005G033400	Mitogen-activated kinase kinase kinase 1	1992	20	13	F:GO:0032440 F:GO:0004672 F:GO:0004674 P:GO:0006468 P:GO:0023014 F:GO:0000166 F:GO:0005524 F:GO:0004702 C:GO:0005737 F:GO:0016491 P:GO:0055114 P:GO:0016310 F:GO:0016301	F:2-alkenal reductase [NAD(P)] activity F:protein kinase activity F:protein serine/threonine kinase activity P:protein phosphorylation P:signal transduction by protein phosphorylation F:nucleotide binding F:ATP binding F:signal transducer, downstream of receptor, with serine/threonine kinase activity C:cytoplasm F:oxidoreductase activity P:oxidation-reduction process P:phosphorylation F:kinase ac…
121	Potri.005G033500	UDP-glucuronate:xylan alpha-glucuronosyltransferase 5	1629	20	4	F:GO:0016757 C:GO:0016020 C:GO:0016021 F:GO:0016740	F:transferase activity, transferring glycosyl groups C:membrane C:integral component of membrane F:transferase activity
122	Potri.005G033600	cyclin-P3-1-like	621	20	4	F:GO:0019901 P:GO:0016310 F:GO:0016301 P:GO:0000079	F:protein kinase binding P:phosphorylation F:kinase activity P:regulation of cyclin-dependent protein serine/threonine kinase activity
123	Potri.005G033700	mitochondrial Rho GTPase 1-like	1956	20	12	F:GO:0000166 F:GO:0005525 C:GO:0031307 P:GO:0007264 F:GO:0003924 F:GO:0005509 C:GO:0005739 C:GO:0016020 C:GO:0016021 C:GO:0005741 P:GO:0007005 F:GO:0016787	F:nucleotide binding F:GTP binding C:integral component of mitochondrial outer membrane P:small GTPase mediated signal transduction F:GTPase activity F:calcium ion binding C:mitochondrion C:membrane C:integral component of membrane C:mitochondrial outer membrane P:mitochondrion organization F:hydrolase activity

## Sheet: QD9
NO.	SeqName	Description	Length	#Hits	#GO	GO IDs	GO Names
1	Potri.009G087400	ADP-ribosylation factor 8A	555	20	4	F:GO:0000166 F:GO:0005525 P:GO:0007264 C:GO:0005622	F:nucleotide binding F:GTP binding P:small GTPase mediated signal transduction C:intracellular
2	Potri.009G087500	NLP2-like isoform X1	2028	20
3	Potri.009G087600	glycosyl hydrolase family 10 family	1527	20	6	P:GO:0005975 P:GO:0008152 F:GO:0031176 F:GO:0004553 F:GO:0016798 F:GO:0016787	P:carbohydrate metabolic process P:metabolic process F:endo-1,4-beta-xylanase activity F:hydrolase activity, hydrolyzing O-glycosyl compounds F:hydrolase activity, acting on glycosyl bonds F:hydrolase activity
4	Potri.009G087700	endo-1,4-beta-xylanase C	1725	20	6	P:GO:0005975 P:GO:0008152 F:GO:0031176 F:GO:0004553 F:GO:0016787 F:GO:0016798	P:carbohydrate metabolic process P:metabolic process F:endo-1,4-beta-xylanase activity F:hydrolase activity, hydrolyzing O-glycosyl compounds F:hydrolase activity F:hydrolase activity, acting on glycosyl bonds
5	Potri.009G087800	endo-1,4-beta-xylanase C	1737	20	6	P:GO:0005975 P:GO:0008152 F:GO:0031176 F:GO:0004553 F:GO:0016787 F:GO:0016798	P:carbohydrate metabolic process P:metabolic process F:endo-1,4-beta-xylanase activity F:hydrolase activity, hydrolyzing O-glycosyl compounds F:hydrolase activity F:hydrolase activity, acting on glycosyl bonds
6	Potri.009G087900	endo-1,4-beta-xylanase 2-like	1740	20	7	P:GO:0045493 P:GO:0005975 P:GO:0008152 F:GO:0031176 F:GO:0004553 F:GO:0016798 F:GO:0016787	P:xylan catabolic process P:carbohydrate metabolic process P:metabolic process F:endo-1,4-beta-xylanase activity F:hydrolase activity, hydrolyzing O-glycosyl compounds F:hydrolase activity, acting on glycosyl bonds F:hydrolase activity
7	Potri.009G088000	---NA---	312
8	Potri.009G088100	adenylyl-sulfate kinase 3-like	846	20	16	P:GO:0070814 F:GO:0004020 P:GO:0000103 C:GO:0009536 F:GO:0000166 P:GO:0048232 F:GO:0005524 C:GO:0009507 P:GO:0010439 F:GO:0016491 P:GO:0019344 P:GO:0055114 P:GO:0016310 F:GO:0016772 F:GO:0016740 F:GO:0016301	P:hydrogen sulfide biosynthetic process F:adenylylsulfate kinase activity P:sulfate assimilation C:plastid F:nucleotide binding P:male gamete generation F:ATP binding C:chloroplast P:regulation of glucosinolate biosynthetic process F:oxidoreductase activity P:cysteine biosynthetic process P:oxidation-reduction process P:phosphorylation F:transferase activity, transferring phosphorus-containing gr…
9	Potri.009G088200	hypothetical protein POPTR_0009s09130g	816	20
10	Potri.009G088300	mitochondrial outer membrane porin 2-like	315	20	6	F:GO:0008308 P:GO:1903959 P:GO:0055085 C:GO:0005741 P:GO:0006820 P:GO:0044070	F:voltage-gated anion channel activity P:regulation of anion transmembrane transport P:transmembrane transport C:mitochondrial outer membrane P:anion transport P:regulation of anion transport
11	Potri.009G088400	GLABROUS1 enhancer-binding -like	1146	20	1	F:GO:0003677	F:DNA binding
12	Potri.009G088500	mitochondrial outer membrane porin 2	798	20	2	P:GO:0055085 C:GO:0005741	P:transmembrane transport C:mitochondrial outer membrane
13	Potri.009G088600	cyclin-related family	954	20
14	Potri.009G088700	Interferon-related developmental regulator family IFRD family	1386	20	2	C:GO:0016020 C:GO:0016021	C:membrane C:integral component of membrane
15	Potri.009G088800	probable beta-D-xylosidase 5	1590	20	9	P:GO:0045493 P:GO:0005975 F:GO:0009044 C:GO:0005618 P:GO:0031222 F:GO:0046556 F:GO:0004553 C:GO:0009505 F:GO:0016787	P:xylan catabolic process P:carbohydrate metabolic process F:xylan 1,4-beta-xylosidase activity C:cell wall P:arabinan catabolic process F:alpha-L-arabinofuranosidase activity F:hydrolase activity, hydrolyzing O-glycosyl compounds C:plant-type cell wall F:hydrolase activity
16	Potri.009G088900	vacuolar-sorting receptor 3-like	1923	20	3	F:GO:0005509 C:GO:0016020 C:GO:0016021	F:calcium ion binding C:membrane C:integral component of membrane
17	Potri.009G089000	transcription factor bHLH84-like	1065	20	7	F:GO:0001046 F:GO:0003677 C:GO:0005634 P:GO:0006366 F:GO:0046983 F:GO:0001228 P:GO:0045944	F:core promoter sequence-specific DNA binding F:DNA binding C:nucleus P:transcription from RNA polymerase II promoter F:protein dimerization activity F:transcriptional activator activity, RNA polymerase II transcription regulatory region sequence-specific binding P:positive regulation of transcription from RNA polymerase II promoter
18	Potri.009G089100	zinc finger -like 1 homolog	993	20	4	F:GO:0008270 P:GO:0009737 C:GO:0016020 C:GO:0016021	F:zinc ion binding P:response to abscisic acid C:membrane C:integral component of membrane
19	Potri.009G089200	mitotic checkpoint	1029	20	6	P:GO:0007094 C:GO:1990298 F:GO:0043130 C:GO:0033597 C:GO:0000776 C:GO:0009524	P:mitotic spindle assembly checkpoint C:bub1-bub3 complex F:ubiquitin binding C:mitotic checkpoint complex C:kinetochore C:phragmoplast
20	Potri.009G089300	ATP-dependent Clp protease proteolytic subunit-related chloroplastic	1176	20	9	C:GO:0009570 C:GO:0009507 P:GO:0006508 F:GO:0004252 C:GO:0009941 C:GO:0009534 C:GO:0009840 C:GO:0009532 F:GO:0008233	C:chloroplast stroma C:chloroplast P:proteolysis F:serine-type endopeptidase activity C:chloroplast envelope C:chloroplast thylakoid C:chloroplastic endopeptidase Clp complex C:plastid stroma F:peptidase activity
21	Potri.009G089400	zinc finger ZAT10-like	753	20	7	C:GO:0005634 F:GO:0003700 F:GO:0046872 F:GO:0044212 P:GO:0006355 F:GO:0043565 P:GO:0010200	C:nucleus F:transcription factor activity, sequence-specific DNA binding F:metal ion binding F:transcription regulatory region DNA binding P:regulation of transcription, DNA-templated F:sequence-specific DNA binding P:response to chitin
22	Potri.009G089500	BTB POZ domain-containing NPY2-like	1842	20	2	P:GO:0009958 C:GO:0071944	P:positive gravitropism C:cell periphery
23	Potri.009G089600	LOB domain-containing 37-like	624	20
24	Potri.009G089700	reverse transcriptase	684	20	4	P:GO:0090502 F:GO:0003676 F:GO:0004523 F:GO:0043531	P:RNA phosphodiester bond hydrolysis, endonucleolytic F:nucleic acid binding F:RNA-DNA hybrid ribonuclease activity F:ADP binding
25	Potri.009G089800	QWRF motif-containing 2	1953	20
26	Potri.009G089900	Glycosyl hydrolase family 35	444	20	3	C:GO:0016020 C:GO:0016021 F:GO:0016787	C:membrane C:integral component of membrane F:hydrolase activity
27	Potri.009G090000	40S ribosomal S29	171	20	10	F:GO:0008270 F:GO:0003723 F:GO:0003735 C:GO:0022627 C:GO:0016020 C:GO:0016021 C:GO:0015935 C:GO:0005840 C:GO:0005622 P:GO:0006412	F:zinc ion binding F:RNA binding F:structural constituent of ribosome C:cytosolic small ribosomal subunit C:membrane C:integral component of membrane C:small ribosomal subunit C:ribosome C:intracellular P:translation
28	Potri.009G090100	histone deacetylase 6	483	20	1	F:GO:0008270	F:zinc ion binding
29	Potri.009G090200	FAD-linked sulfhydryl oxidase ERV1	657	20	6	F:GO:0042802 F:GO:0016491 F:GO:0050660 C:GO:0005739 P:GO:0055114 F:GO:0016972	F:identical protein binding F:oxidoreductase activity F:flavin adenine dinucleotide binding C:mitochondrion P:oxidation-reduction process F:thiol oxidase activity
30	Potri.009G090300	probable polyamine transporter At3g19553	1509	20	9	F:GO:0015203 C:GO:0005887 F:GO:0015179 P:GO:1902047 F:GO:0015297 C:GO:0016020 C:GO:0016021 F:GO:0015171 P:GO:0003333	F:polyamine transmembrane transporter activity C:integral component of plasma membrane F:L-amino acid transmembrane transporter activity P:polyamine transmembrane transport F:antiporter activity C:membrane C:integral component of membrane F:amino acid transmembrane transporter activity P:amino acid transmembrane transport
31	Potri.009G090400	Transcriptional coactivator Hfi1 Transcriptional adapter 1	1068	20	1	C:GO:0070461	C:SAGA-type complex
32	Potri.009G090500	PREDICTED: uncharacterized protein LOC105108916	1074	20	1	C:GO:0070461	C:SAGA-type complex
33	Potri.009G090600	PXMP2 4 family 4-like	801	20	2	C:GO:0016020 C:GO:0016021	C:membrane C:integral component of membrane
34	Potri.009G090700	somatic embryogenesis receptor kinase 2-like	639	20	5	P:GO:0007165 F:GO:0019199 P:GO:0016310 P:GO:0006468 F:GO:0016301	P:signal transduction F:transmembrane receptor protein kinase activity P:phosphorylation P:protein phosphorylation F:kinase activity
35	Potri.009G090800	4F5 domain-containing zf-met2 domain-containing	204	20
36	Potri.009G090900	calponin homology domain-containing DDB_G0272472	2271	20	2	C:GO:0016020 C:GO:0016021	C:membrane C:integral component of membrane
37	Potri.009G091000	probable prolyl 4-hydroxylase 9	861	20	7	F:GO:0004656 F:GO:0031418 F:GO:0005506 F:GO:0016491 F:GO:0016705 P:GO:0055114 P:GO:0019511	F:procollagen-proline 4-dioxygenase activity F:L-ascorbic acid binding F:iron ion binding F:oxidoreductase activity F:oxidoreductase activity, acting on paired donors, with incorporation or reduction of molecular oxygen P:oxidation-reduction process P:peptidyl-proline hydroxylation
38	Potri.009G091100	hypothetical protein POPTR_0009s09430g	396	20	1	P:GO:0006950	P:response to stress
39	Potri.009G091200	probable E3 ubiquitin- ligase RHY1A	849	20	5	F:GO:0061630 F:GO:0008270 P:GO:0043161 F:GO:0046872 P:GO:0016567	F:ubiquitin protein ligase activity F:zinc ion binding P:proteasome-mediated ubiquitin-dependent protein catabolic process F:metal ion binding P:protein ubiquitination
40	Potri.009G091300	plant MWF20	675	20
41	Potri.009G091400	hypothetical protein POPTR_0009s09460g	1776	20
42	Potri.009G091500	disease resistance RPP13 1	1803	20	2	F:GO:0043531 P:GO:0006952	F:ADP binding P:defense response
43	Potri.009G091600	probable phosphatase 2C 63	1152	20	7	F:GO:0004722 F:GO:0004721 F:GO:0003824 F:GO:0046872 P:GO:0006470 F:GO:0043169 F:GO:0016787	F:protein serine/threonine phosphatase activity F:phosphoprotein phosphatase activity F:catalytic activity F:metal ion binding P:protein dephosphorylation F:cation binding F:hydrolase activity
44	Potri.009G091700	probable disease resistance At5g66900	399	20	4	F:GO:0000166 F:GO:0005524 F:GO:0043531 P:GO:0006952	F:nucleotide binding F:ATP binding F:ADP binding P:defense response
45	Potri.009G091800	zinc finger SWIM domain-containing 7	399	20	5	C:GO:0005634 F:GO:0008270 F:GO:0044212 P:GO:0000724 P:GO:0042742	C:nucleus F:zinc ion binding F:transcription regulatory region DNA binding P:double-strand break repair via homologous recombination P:defense response to bacterium
46	Potri.009G091900	---NA---	207
47	Potri.009G092000	3-oxo-Delta(4,5)-steroid 5-beta-reductase-like	609	20	7	F:GO:0003854 F:GO:0050662 F:GO:0003824 F:GO:0016491 F:GO:0047568 P:GO:0055114 F:GO:0047787	F:3-beta-hydroxy-delta5-steroid dehydrogenase activity F:coenzyme binding F:catalytic activity F:oxidoreductase activity F:3-oxo-5-beta-steroid 4-dehydrogenase activity P:oxidation-reduction process F:delta4-3-oxosteroid 5beta-reductase activity
48	Potri.009G092100	pentatricopeptide repeat-containing At5g02860	2490	20
49	Potri.009G092200	SWIB complex BAF60b domain-containing family	426	20
50	Potri.009G092300	arabinogalactan 9	591	3
51	Potri.009G092400	Soluble secretory phospholipase A2 receptor	1437	20
52	Potri.009G092500	transducin family	2466	20
53	Potri.009G092600	snakin-1	270	20	5	C:GO:0005618 C:GO:0016020 C:GO:0016021 C:GO:0005576 P:GO:0006952	C:cell wall C:membrane C:integral component of membrane C:extracellular region P:defense response
54	Potri.009G092700	thioredoxin domain-containing 9 homolog	642	20	5	C:GO:0005623 P:GO:0008616 C:GO:0005737 P:GO:0045454 F:GO:0008479	C:cell P:queuosine biosynthetic process C:cytoplasm P:cell redox homeostasis F:queuine tRNA-ribosyltransferase activity
55	Potri.009G092800	MAR-binding filament 1 isoform 1	1185	20
56	Potri.009G092900	probable indole-3-acetic acid-amido synthetase	1791	20
57	Potri.009G093000	homeobox -like	2805	20	6	F:GO:0003677 C:GO:0005634 F:GO:0008270 F:GO:0046872 P:GO:0045893 F:GO:0043565	F:DNA binding C:nucleus F:zinc ion binding F:metal ion binding P:positive regulation of transcription, DNA-templated F:sequence-specific DNA binding

## Sheet: Q1D14
NO.	SeqName	Description	Length	#Hits	#GO	GO IDs	GO Names
1	Potri.014G013300	kinesin KIN-7N isoform X1	2556	20	7	F:GO:0016887 F:GO:0005524 F:GO:0003777 C:GO:0005871 P:GO:0007018 C:GO:0005874 F:GO:0008017	F:ATPase activity F:ATP binding F:microtubule motor activity C:kinesin complex P:microtubule-based movement C:microtubule F:microtubule binding
2	Potri.014G013400	bZIP transcription factor family	435	20	3	F:GO:0003700 P:GO:0006355 F:GO:0043565	F:transcription factor activity, sequence-specific DNA binding P:regulation of transcription, DNA-templated F:sequence-specific DNA binding
3	Potri.014G013500	Cw7 isoform 1	1179	20
4	Potri.014G013600	hypothetical protein POPTR_0014s01410g	342	20
5	Potri.014G013700	pantothenate kinase 2-like isoform X1	405	20	4	F:GO:0005524 P:GO:0015937 F:GO:0004594 P:GO:0016310	F:ATP binding P:coenzyme A biosynthetic process F:pantothenate kinase activity P:phosphorylation
6	Potri.014G013800	hypothetical protein POPTR_0014s01420g	387	5
7	Potri.014G013900	---NA---	261
8	Potri.014G014000	Phytosulfokines 3	231	20	3	P:GO:0008283 F:GO:0008083 C:GO:0005576	P:cell proliferation F:growth factor activity C:extracellular region
9	Potri.014G014100	PHLOEM PROTEIN 2-LIKE A10-like	1239	20	1	C:GO:0016021	C:integral component of membrane
10	Potri.014G014200	BSD domain-containing family	1344	20
11	Potri.014G014300	U-box domain-containing 30-like	1350	20	3	F:GO:0004842 F:GO:0016874 P:GO:0016567	F:ubiquitin-protein transferase activity F:ligase activity P:protein ubiquitination
12	Potri.014G014400	lecithin-cholesterol acyltransferase-like 1	1299	20	3	F:GO:0004607 P:GO:0006629 F:GO:0016787	F:phosphatidylcholine-sterol O-acyltransferase activity P:lipid metabolic process F:hydrolase activity
13	Potri.014G014500	hypothetical protein POPTR_0014s01480g	492	20
14	Potri.014G014600	hypothetical protein POPTR_0014s01490g	489	20
15	Potri.014G014700	calcium-transporting ATPase endoplasmic reticulum-type isoform X1	3048	20	7	C:GO:0005887 F:GO:0005524 F:GO:0046872 C:GO:0043231 P:GO:0070588 F:GO:0005388 P:GO:0006874	C:integral component of plasma membrane F:ATP binding F:metal ion binding C:intracellular membrane-bounded organelle P:calcium ion transmembrane transport F:calcium-transporting ATPase activity P:cellular calcium ion homeostasis
16	Potri.014G014800	hypothetical protein POPTR_0014s01510g	240	1	1	C:GO:0016021	C:integral component of membrane
17	Potri.014G014900	U3 small nucleolar RNA-associated 4-like	2457	20	1	F:GO:0047654	F:alliin lyase activity
18	Potri.014G015000	hypothetical protein POPTR_0014s01530g	633	20	3	P:GO:0009690 C:GO:0005737 C:GO:0005886	P:cytokinin metabolic process C:cytoplasm C:plasma membrane
19	Potri.014G015100	nucleobase-ascorbate transporter 10	1716	20	3	P:GO:0055085 C:GO:0016021 F:GO:0005215	P:transmembrane transport C:integral component of membrane F:transporter activity
20	Potri.014G015200	SWR1-complex 3-like isoform X6	1281	7
21	Potri.014G015300	hypothetical protein POPTR_0014s01560g	1062	20
22	Potri.014G015400	double-stranded RNA-binding 1-like isoform X4	396	6	7	P:GO:0090502 C:GO:0005634 F:GO:0004525 P:GO:0031053 F:GO:0003725 P:GO:0031054 P:GO:0030422	P:RNA phosphodiester bond hydrolysis, endonucleolytic C:nucleus F:ribonuclease III activity P:primary miRNA processing F:double-stranded RNA binding P:pre-miRNA processing P:production of siRNA involved in RNA interference
23	Potri.014G015500	exocyst complex component EXO70A1-like	2112	20	2	P:GO:0006887 C:GO:0000145	P:exocytosis C:exocyst
24	Potri.014G015600	LIM domain-containing WLIM1-like	594	20	1	F:GO:0008270	F:zinc ion binding
25	Potri.014G015700	GPN-loop GTPase 2	906	20
26	Potri.014G015800	hypothetical protein POPTR_0014s01610g	822	20	1	C:GO:0016021	C:integral component of membrane
27	Potri.014G015900	hypothetical protein	369	12
28	Potri.014G016000	tetratricopeptide repeat 7B	2145	20	1	C:GO:0005886	C:plasma membrane
29	Potri.014G016100	DNA excision repair ERCC-8	1359	20	2	F:GO:0004402 P:GO:0016573	F:histone acetyltransferase activity P:histone acetylation
30	Potri.014G016200	F-box kelch-repeat At5g43190-like	1125	20	4	F:GO:0004842 P:GO:0031146 C:GO:0019005 P:GO:0016567	F:ubiquitin-protein transferase activity P:SCF-dependent proteasomal ubiquitin-dependent protein catabolic process C:SCF ubiquitin ligase complex P:protein ubiquitination
31	Potri.014G016300	mitochondrial outer membrane porin 2-like	831	20	5	F:GO:0008308 P:GO:1903959 P:GO:0055085 C:GO:0005741 P:GO:0006820	F:voltage-gated anion channel activity P:regulation of anion transmembrane transport P:transmembrane transport C:mitochondrial outer membrane P:anion transport
32	Potri.014G016400	U-box domain-containing 4-like	1200	20	3	C:GO:0005634 C:GO:0005737 F:GO:0016874	C:nucleus C:cytoplasm F:ligase activity
33	Potri.014G016500	probable strigolactone esterase DAD2	801	20	3	P:GO:1901601 F:GO:0052689 P:GO:0010223	P:strigolactone biosynthetic process F:carboxylic ester hydrolase activity P:secondary shoot formation
34	Potri.014G016600	calcium-transporting ATPase chloroplastic	3063	20	8	C:GO:0005887 C:GO:0009706 F:GO:0005524 F:GO:0005516 F:GO:0046872 P:GO:0070588 C:GO:0005783 F:GO:0005388	C:integral component of plasma membrane C:chloroplast inner membrane F:ATP binding F:calmodulin binding F:metal ion binding P:calcium ion transmembrane transport C:endoplasmic reticulum F:calcium-transporting ATPase activity
35	Potri.014G016700	cyclin-D5-1-like	783	20	1	C:GO:0005634	C:nucleus
36	Potri.014G016800	interferon-related developmental regulator 1	1371	20	4	C:GO:0005634 P:GO:0009651 C:GO:0005737 C:GO:0016021	C:nucleus P:response to salt stress C:cytoplasm C:integral component of membrane
37	Potri.014G016900	ubiquitin system component Cue domain-containing family	2679	20	3	F:GO:0000166 F:GO:0003676 C:GO:0016021	F:nucleotide binding F:nucleic acid binding C:integral component of membrane
38	Potri.014G017000	ubiquitin system component Cue domain-containing family	3762	20	2	F:GO:0000166 F:GO:0003676	F:nucleotide binding F:nucleic acid binding
39	Potri.014G017100	transcription factor bHLH85-like	1032	20	6	F:GO:0001046 C:GO:0005634 P:GO:0006366 F:GO:0001228 F:GO:0046983 P:GO:0045944	F:core promoter sequence-specific DNA binding C:nucleus P:transcription from RNA polymerase II promoter F:transcriptional activator activity, RNA polymerase II transcription regulatory region sequence-specific binding F:protein dimerization activity P:positive regulation of transcription from RNA polymerase II promoter
40	Potri.014G017200	adenine phosphoribosyltransferase 1-like	771	20	4	F:GO:0003999 C:GO:0005737 P:GO:0009116 P:GO:0006168	F:adenine phosphoribosyltransferase activity C:cytoplasm P:nucleoside metabolic process P:adenine salvage
41	Potri.014G017300	zinc finger ZAT10-like	747	20	6	C:GO:0005634 F:GO:0003700 F:GO:0046872 F:GO:0044212 P:GO:0006355 F:GO:0043565	C:nucleus F:transcription factor activity, sequence-specific DNA binding F:metal ion binding F:transcription regulatory region DNA binding P:regulation of transcription, DNA-templated F:sequence-specific DNA binding
42	Potri.014G017400	LOB domain-containing 38-like	627	20
43	Potri.014G017500	QWRF motif-containing 2-like	1947	20
44	Potri.014G017600	Glycosyl hydrolase family 35	357	20	2	C:GO:0016020 C:GO:0005840	C:membrane C:ribosome
45	Potri.014G017700	40S ribosomal S29	273	20	6	F:GO:0008270 F:GO:0003723 F:GO:0003735 C:GO:0022627 C:GO:0016021 P:GO:0006412	F:zinc ion binding F:RNA binding F:structural constituent of ribosome C:cytosolic small ribosomal subunit C:integral component of membrane P:translation
46	Potri.014G017800	PXMP2 4 family 4	462	20	1	C:GO:0016021	C:integral component of membrane
47	Potri.014G017900	H ACA ribonucleo subunit eukaryote	951	20	1	C:GO:0016021	C:integral component of membrane
48	Potri.014G018000	transcription initiation factor TFIID subunit 4b isoform X1	2763	20	3	C:GO:0005669 F:GO:0046982 P:GO:0006352	C:transcription factor TFIID complex F:protein heterodimerization activity P:DNA-templated transcription, initiation
49	Potri.014G018100	4F5 domain-containing zf-met2 domain-containing	237	20
50	Potri.014G018200	linoleate 9S-lipoxygenase 6-like	2583	20	4	F:GO:0016702 F:GO:0046872 P:GO:0031408 P:GO:0055114	F:oxidoreductase activity, acting on single donors with incorporation of molecular oxygen, incorporation of two atoms of oxygen F:metal ion binding P:oxylipin biosynthetic process P:oxidation-reduction process
51	Potri.014G018300	glycine oxidase isoform X1	1497	20	2	F:GO:0008718 P:GO:0055114	F:D-amino-acid dehydrogenase activity P:oxidation-reduction process
52	Potri.014G018400	4F5 domain-containing zf-met2 domain-containing	150	20
53	Potri.014G018500	poly(A)-specific ribonuclease PARN-like	1815	20	4	F:GO:0003676 F:GO:0004535 C:GO:0005634 P:GO:0090503	F:nucleic acid binding F:poly(A)-specific ribonuclease activity C:nucleus P:RNA phosphodiester bond hydrolysis, exonucleolytic
54	Potri.014G018600	---NA---	231
55	Potri.014G018700	acyl- -binding domain-containing 3-like	1284	20	2	F:GO:0000062 C:GO:0016021	F:fatty-acyl-CoA binding C:integral component of membrane
56	Potri.014G018800	---NA---	189
57	Potri.014G018900	subtilisin-like protease	2340	20	3	C:GO:0005618 P:GO:0006508 F:GO:0004252	C:cell wall P:proteolysis F:serine-type endopeptidase activity
58	Potri.014G019000	arginine N-methyltransferase 2	981	20	6	C:GO:0005634 C:GO:0005737 P:GO:0046498 P:GO:0046500 F:GO:0030731 P:GO:0032259	C:nucleus C:cytoplasm P:S-adenosylhomocysteine metabolic process P:S-adenosylmethionine metabolic process F:guanidinoacetate N-methyltransferase activity P:methylation
59	Potri.014G019100	Syntaxin t-SNARE family	1125	20	10	C:GO:0005634 P:GO:0006906 P:GO:0048278 C:GO:0016021 F:GO:0005484 C:GO:0012505 C:GO:0031201 F:GO:0000149 P:GO:0006886 P:GO:0048193	C:nucleus P:vesicle fusion P:vesicle docking C:integral component of membrane F:SNAP receptor activity C:endomembrane system C:SNARE complex F:SNARE binding P:intracellular protein transport P:Golgi vesicle transport
60	Potri.014G019200	cytochrome b5-like	423	20	4	F:GO:0016491 F:GO:0046872 C:GO:0016021 F:GO:0020037	F:oxidoreductase activity F:metal ion binding C:integral component of membrane F:heme binding
61	Potri.014G019300	3-oxo-Delta(4,5)-steroid 5-beta-reductase-like	1176	20	3	F:GO:0050662 F:GO:0047568 P:GO:0055114	F:coenzyme binding F:3-oxo-5-beta-steroid 4-dehydrogenase activity P:oxidation-reduction process
62	Potri.014G019400	3-oxo-Delta(4,5)-steroid 5-beta-reductase-like	1167	20	2	F:GO:0050662 F:GO:0003824	F:coenzyme binding F:catalytic activity
63	Potri.014G019500	3-oxo-Delta(4,5)-steroid 5-beta-reductase-like	1167	20	2	F:GO:0050662 F:GO:0003824	F:coenzyme binding F:catalytic activity
64	Potri.014G019600	3-oxo-Delta(4,5)-steroid 5-beta-reductase-like	1173	20	3	F:GO:0050662 F:GO:0047568 P:GO:0055114	F:coenzyme binding F:3-oxo-5-beta-steroid 4-dehydrogenase activity P:oxidation-reduction process
65	Potri.014G019700	3-oxo-Delta(4,5)-steroid 5-beta-reductase-like	1173	20	3	F:GO:0050662 F:GO:0047568 P:GO:0055114	F:coenzyme binding F:3-oxo-5-beta-steroid 4-dehydrogenase activity P:oxidation-reduction process
66	Potri.014G019800	probable mitochondrial import receptor subunit tom70	453	20
67	Potri.014G019900	hypothetical protein POPTR_0014s02000g	1425	20
68	Potri.014G020000	DUF4283 domain	207	20	2	F:GO:0003676 F:GO:0008270	F:nucleic acid binding F:zinc ion binding
69	Potri.014G020100	peamaclein-like	267	20	1	C:GO:0016021	C:integral component of membrane
70	Potri.014G020200	aspartic ase CDR1	1914	20	4	F:GO:0004190 P:GO:0030163 P:GO:0006508 C:GO:0016021	F:aspartic-type endopeptidase activity P:protein catabolic process P:proteolysis C:integral component of membrane
71	Potri.014G020300	pumilio homolog 12-like	1530	20	1	F:GO:0003723	F:RNA binding
72	Potri.014G020400	cytochrome P450 family	1524	20	8	P:GO:0098542 F:GO:0005506 P:GO:0044550 C:GO:0016021 F:GO:0016709 P:GO:0042343 P:GO:0055114 F:GO:0020037	P:defense response to other organism F:iron ion binding P:secondary metabolite biosynthetic process C:integral component of membrane F:oxidoreductase activity, acting on paired donors, with incorporation or reduction of molecular oxygen, NAD(P)H as one donor, and incorporation of one atom of oxygen P:indole glucosinolate metabolic process P:oxidation-reduction process F:heme binding
73	Potri.014G020500	cytochrome P450 family	1434	20	8	P:GO:0098542 F:GO:0005506 P:GO:0044550 C:GO:0016021 F:GO:0016709 P:GO:0042343 P:GO:0055114 F:GO:0020037	P:defense response to other organism F:iron ion binding P:secondary metabolite biosynthetic process C:integral component of membrane F:oxidoreductase activity, acting on paired donors, with incorporation or reduction of molecular oxygen, NAD(P)H as one donor, and incorporation of one atom of oxygen P:indole glucosinolate metabolic process P:oxidation-reduction process F:heme binding
74	Potri.014G020600	cytochrome P450 family	1494	20	8	P:GO:0098542 F:GO:0005506 P:GO:0044550 C:GO:0016021 F:GO:0016709 P:GO:0042343 P:GO:0055114 F:GO:0020037	P:defense response to other organism F:iron ion binding P:secondary metabolite biosynthetic process C:integral component of membrane F:oxidoreductase activity, acting on paired donors, with incorporation or reduction of molecular oxygen, NAD(P)H as one donor, and incorporation of one atom of oxygen P:indole glucosinolate metabolic process P:oxidation-reduction process F:heme binding
75	Potri.014G020700	cytochrome P450 family	1500	20	8	P:GO:0098542 F:GO:0005506 P:GO:0044550 C:GO:0016021 F:GO:0016709 P:GO:0042343 P:GO:0055114 F:GO:0020037	P:defense response to other organism F:iron ion binding P:secondary metabolite biosynthetic process C:integral component of membrane F:oxidoreductase activity, acting on paired donors, with incorporation or reduction of molecular oxygen, NAD(P)H as one donor, and incorporation of one atom of oxygen P:indole glucosinolate metabolic process P:oxidation-reduction process F:heme binding
76	Potri.014G020800	isoflavone 2 -hydroxylase-like	504	20	8	P:GO:0098542 F:GO:0005506 P:GO:0044550 C:GO:0016021 F:GO:0033773 P:GO:0042343 P:GO:0055114 F:GO:0020037	P:defense response to other organism F:iron ion binding P:secondary metabolite biosynthetic process C:integral component of membrane F:isoflavone 2'-hydroxylase activity P:indole glucosinolate metabolic process P:oxidation-reduction process F:heme binding
77	Potri.014G020900	zf-C3HC4_3 domain-containing	1176	20	2	F:GO:0008270 C:GO:0016021	F:zinc ion binding C:integral component of membrane
78	Potri.014G021000	agamous-like MADS-box AGL104 isoform X2	555	20	1	F:GO:0005488	F:binding
79	Potri.014G021100	cyclin-A3-1	1092	20	1	C:GO:0005634	C:nucleus
80	Potri.014G021200	hypothetical protein POPTR_0014s02130g	327	1
81	Potri.014G021300	hypothetical protein POPTR_0014s02140g	498	20	1	C:GO:0016020	C:membrane
82	Potri.014G021400	cytochrome P450 81D11-like	1533	20	6	F:GO:0005506 C:GO:0016020 P:GO:0044550 F:GO:0033773 P:GO:0055114 F:GO:0020037	F:iron ion binding C:membrane P:secondary metabolite biosynthetic process F:isoflavone 2'-hydroxylase activity P:oxidation-reduction process F:heme binding
83	Potri.014G021500	isoflavone 2 -hydroxylase-like	1539	20	6	F:GO:0005506 P:GO:0044550 C:GO:0016021 F:GO:0016709 P:GO:0055114 F:GO:0020037	F:iron ion binding P:secondary metabolite biosynthetic process C:integral component of membrane F:oxidoreductase activity, acting on paired donors, with incorporation or reduction of molecular oxygen, NAD(P)H as one donor, and incorporation of one atom of oxygen P:oxidation-reduction process F:heme binding
84	Potri.014G021600	cytochrome P450 81D11-like	1521	20	6	F:GO:0005506 C:GO:0016020 P:GO:0044550 F:GO:0016709 P:GO:0055114 F:GO:0020037	F:iron ion binding C:membrane P:secondary metabolite biosynthetic process F:oxidoreductase activity, acting on paired donors, with incorporation or reduction of molecular oxygen, NAD(P)H as one donor, and incorporation of one atom of oxygen P:oxidation-reduction process F:heme binding
85	Potri.014G021700	isoflavone 2 -hydroxylase-like	1539	20	6	F:GO:0005506 P:GO:0044550 C:GO:0016021 F:GO:0016709 P:GO:0055114 F:GO:0020037	F:iron ion binding P:secondary metabolite biosynthetic process C:integral component of membrane F:oxidoreductase activity, acting on paired donors, with incorporation or reduction of molecular oxygen, NAD(P)H as one donor, and incorporation of one atom of oxygen P:oxidation-reduction process F:heme binding
86	Potri.014G021800	isoflavone 2 -hydroxylase-like	1806	20	8	P:GO:0098542 F:GO:0005506 P:GO:0044550 C:GO:0016021 F:GO:0033773 P:GO:0042343 P:GO:0055114 F:GO:0020037	P:defense response to other organism F:iron ion binding P:secondary metabolite biosynthetic process C:integral component of membrane F:isoflavone 2'-hydroxylase activity P:indole glucosinolate metabolic process P:oxidation-reduction process F:heme binding
87	Potri.014G021900	MFP1 attachment factor 1-like	543	20
88	Potri.014G022000	hypothetical protein POPTR_0014s02210g	258	20	1	C:GO:0016020	C:membrane
89	Potri.014G022100	F-box GID2	552	20	2	P:GO:0009791 C:GO:0044424	P:post-embryonic development C:intracellular part
90	Potri.014G022200	hypothetical protein POPTR_0014s02230g	282	7	2	C:GO:0016020 C:GO:0016021	C:membrane C:integral component of membrane
91	Potri.014G022300	hypothetical protein POPTR_0014s02240g	264	4
92	Potri.014G022400	MRG2 isoform X1	1005	20	4	P:GO:0006338 P:GO:0006355 P:GO:0016573 C:GO:0000123	P:chromatin remodeling P:regulation of transcription, DNA-templated P:histone acetylation C:histone acetyltransferase complex
93	Potri.014G022500	transcription factor MYB44-like	936	20	1	F:GO:0003677	F:DNA binding
94	Potri.014G022600	probable carbohydrate esterase At4g34215	894	20	1	C:GO:0016021	C:integral component of membrane
95	Potri.014G022700	probable carbohydrate esterase At4g34215	771	20
96	Potri.014G022800	D-3-phosphoglycerate dehydrogenase chloroplastic-like	1794	20	5	F:GO:0051287 F:GO:0004617 P:GO:0006564 P:GO:0055114 F:GO:0016597	F:NAD binding F:phosphoglycerate dehydrogenase activity P:L-serine biosynthetic process P:oxidation-reduction process F:amino acid binding
97	Potri.014G022900	probable isoaspartyl peptidase L-asparaginase 2	987	20	1	F:GO:0016787	F:hydrolase activity
98	Potri.014G023000	cyclin family	1140	20	1	C:GO:0005634	C:nucleus
99	Potri.014G023100	---NA---	228
100	Potri.014G023200	DCL chloroplastic	666	20	1	C:GO:0009507	C:chloroplast
101	Potri.014G023300	Zinc CCHC-type	411	9
102	Potri.014G023400	DCL chloroplastic	588	20	1	C:GO:0009507	C:chloroplast
103	Potri.014G023500	F-box At1g47056-like	1605	20
104	Potri.014G023600	---NA---	201
105	Potri.014G023700	---NA---	210
106	Potri.014G023800	mannose-P-dolichol utilization defect 1 homolog 2	720	20	2	C:GO:0016021 P:GO:0006488	C:integral component of membrane P:dolichol-linked oligosaccharide biosynthetic process
107	Potri.014G023900	hypothetical protein POPTR_0014s02390g	207	1
108	Potri.014G024000	transcription factor LHW-like isoform X1	1161	20	4	C:GO:0005829 F:GO:0004674 P:GO:0006468 P:GO:0035556	C:cytosol F:protein serine/threonine kinase activity P:protein phosphorylation P:intracellular signal transduction
109	Potri.014G024100	cysteine ase RD21a	1398	20	6	C:GO:0005615 F:GO:0032440 F:GO:0004197 P:GO:0055114 P:GO:0051603 C:GO:0005764	C:extracellular space F:2-alkenal reductase [NAD(P)] activity F:cysteine-type endopeptidase activity P:oxidation-reduction process P:proteolysis involved in cellular protein catabolic process C:lysosome
110	Potri.014G024200	probable WRKY transcription factor 7	1167	20	3	F:GO:0003700 P:GO:0006355 F:GO:0043565	F:transcription factor activity, sequence-specific DNA binding P:regulation of transcription, DNA-templated F:sequence-specific DNA binding
111	Potri.014G024300	serine-threonine plant-	1293	20	2	P:GO:0016310 F:GO:0016301	P:phosphorylation F:kinase activity
112	Potri.014G024400	probable inactive receptor kinase At5g67200	1986	20	4	F:GO:0005524 C:GO:0016021 F:GO:0004672 P:GO:0006468	F:ATP binding C:integral component of membrane F:protein kinase activity P:protein phosphorylation
113	Potri.014G024500	hypothetical protein POPTR_0014s02450g	537	20
114	Potri.014G024600	hypothetical protein POPTR_0014s02460g	213	1
115	Potri.014G024700	kinesin KIN-4A isoform X1	3174	20	5	F:GO:0005524 C:GO:0005871 F:GO:0008574 P:GO:0007018 F:GO:0008017	F:ATP binding C:kinesin complex F:ATP-dependent microtubule motor activity, plus-end-directed P:microtubule-based movement F:microtubule binding
116	Potri.014G024800	SUMO-conjugating enzyme SCE1-like	486	20	7	C:GO:0005634 F:GO:0005524 F:GO:0061630 F:GO:0031625 C:GO:0005737 P:GO:0016925 F:GO:0019789	C:nucleus F:ATP binding F:ubiquitin protein ligase activity F:ubiquitin protein ligase binding C:cytoplasm P:protein sumoylation F:SUMO transferase activity
117	Potri.014G024900	scopoletin glucosyltransferase-like	660	20	2	F:GO:0016758 P:GO:0008152	F:transferase activity, transferring hexosyl groups P:metabolic process
118	Potri.014G025000	SPla RYanodine receptor domain-containing	1401	20	1	C:GO:0016021	C:integral component of membrane
119	Potri.014G025100	C2H2-like zinc finger isoform 2	1260	20	1	F:GO:0046872	F:metal ion binding
120	Potri.014G025200	ethylene-responsive transcription factor RAP2-1-like	468	20	5	C:GO:0005634 F:GO:0003677 F:GO:0003700 P:GO:0006351 P:GO:0006355	C:nucleus F:DNA binding F:transcription factor activity, sequence-specific DNA binding P:transcription, DNA-templated P:regulation of transcription, DNA-templated
121	Potri.014G025300	WUSCHEL-related homeobox 4	642	20	2	C:GO:0005634 F:GO:0003677	C:nucleus F:DNA binding
122	Potri.014G025400	polyadenylate-binding 2-like	1956	20	3	F:GO:0000166 F:GO:0003723 C:GO:0005737	F:nucleotide binding F:RNA binding C:cytoplasm
123	Potri.014G025500	uncharacterized acetyltransferase At3g50280-like	1383	20	2	F:GO:0003723 F:GO:0016747	F:RNA binding F:transferase activity, transferring acyl groups other than amino-acyl groups
124	Potri.014G025600	uncharacterized acetyltransferase At3g50280-like	1368	20	2	F:GO:0003723 F:GO:0016747	F:RNA binding F:transferase activity, transferring acyl groups other than amino-acyl groups
125	Potri.014G025700	NAC domain-containing 72-like	879	20	4	C:GO:0005634 F:GO:0003677 P:GO:0006351 P:GO:0006355	C:nucleus F:DNA binding P:transcription, DNA-templated P:regulation of transcription, DNA-templated
126	Potri.014G025800	transcription factor SPATULA-like isoform X1	933	20	1	F:GO:0046983	F:protein dimerization activity
127	Potri.014G025900	transcription factor bHLH95-like	876	20	2	F:GO:0003677 F:GO:0046983	F:DNA binding F:protein dimerization activity
128	Potri.014G026000	hypothetical protein POPTR_0006s04030g	954	20
129	Potri.014G026100	probable serine threonine- kinase At1g01540	1560	20	6	F:GO:0005524 P:GO:0000165 P:GO:0000186 C:GO:0016021 F:GO:0004709 C:GO:0005622	F:ATP binding P:MAPK cascade P:activation of MAPKK activity C:integral component of membrane F:MAP kinase kinase kinase activity C:intracellular
130	Potri.014G026200	---NA---	393
131	Potri.014G026300	anthocyanidin 3-O-glucosyltransferase 2-like	642	20	6	P:GO:0052696 F:GO:0080043 C:GO:0043231 F:GO:0080044 C:GO:0016020 P:GO:0009813	P:flavonoid glucuronidation F:quercetin 3-O-glucosyltransferase activity C:intracellular membrane-bounded organelle F:quercetin 7-O-glucosyltransferase activity C:membrane P:flavonoid biosynthetic process
132	Potri.014G026400	anthocyanidin 3-O-glucosyltransferase 2-like	603	20	5	P:GO:0052696 F:GO:0080043 C:GO:0043231 F:GO:0080044 P:GO:0009813	P:flavonoid glucuronidation F:quercetin 3-O-glucosyltransferase activity C:intracellular membrane-bounded organelle F:quercetin 7-O-glucosyltransferase activity P:flavonoid biosynthetic process
133	Potri.014G026500	subtilisin-like protease	2337	20	6	F:GO:0032440 C:GO:0005618 P:GO:0006508 C:GO:0016021 F:GO:0004252 P:GO:0055114	F:2-alkenal reductase [NAD(P)] activity C:cell wall P:proteolysis C:integral component of membrane F:serine-type endopeptidase activity P:oxidation-reduction process
134	Potri.014G026600	subtilisin-like protease	2283	20	3	C:GO:0005618 P:GO:0006508 F:GO:0004252	C:cell wall P:proteolysis F:serine-type endopeptidase activity
135	Potri.014G026700	subtilisin-like protease	2328	20	6	F:GO:0032440 C:GO:0005618 P:GO:0006508 C:GO:0016021 F:GO:0004252 P:GO:0055114	F:2-alkenal reductase [NAD(P)] activity C:cell wall P:proteolysis C:integral component of membrane F:serine-type endopeptidase activity P:oxidation-reduction process
136	Potri.014G026800	Late embryogenesis abundant LEA-14	957	20	1	C:GO:0016021	C:integral component of membrane
137	Potri.014G026900	RALF-like 34	366	20	5	C:GO:0009506 C:GO:0016020 P:GO:0019722 F:GO:0004871 C:GO:0005622	C:plasmodesma C:membrane P:calcium-mediated signaling F:signal transducer activity C:intracellular
138	Potri.014G027000	probable BOI-related E3 ubiquitin- ligase 2	1014	20	5	C:GO:0005634 F:GO:0004842 F:GO:0008270 P:GO:0031347 P:GO:0016567	C:nucleus F:ubiquitin-protein transferase activity F:zinc ion binding P:regulation of defense response P:protein ubiquitination
139	Potri.014G027100	heat stress transcription factor B-4-like	1107	20	5	C:GO:0005634 F:GO:0003700 P:GO:0006355 P:GO:0008356 F:GO:0043565	C:nucleus F:transcription factor activity, sequence-specific DNA binding P:regulation of transcription, DNA-templated P:asymmetric cell division F:sequence-specific DNA binding
140	Potri.014G027200	ROOT INITIATION DEFECTIVE 3	1353	20	1	P:GO:1902184	P:negative regulation of shoot apical meristem development
141	Potri.014G027300	basic helix-loop-helix family	798	20	2	F:GO:0003677 F:GO:0046983	F:DNA binding F:protein dimerization activity
142	Potri.014G027400	lipase class 3 family	1419	20	3	P:GO:0006629 C:GO:0016021 F:GO:0016787	P:lipid metabolic process C:integral component of membrane F:hydrolase activity
143	Potri.014G027500	lipase class 3 family	1419	20	3	P:GO:0006629 C:GO:0016021 F:GO:0016787	P:lipid metabolic process C:integral component of membrane F:hydrolase activity
144	Potri.014G027600	lipase class 3 family	1419	20	3	P:GO:0006629 C:GO:0016021 F:GO:0016787	P:lipid metabolic process C:integral component of membrane F:hydrolase activity
145	Potri.014G027700	lipase class 3 family	1419	20	3	P:GO:0006629 C:GO:0016021 F:GO:0016787	P:lipid metabolic process C:integral component of membrane F:hydrolase activity
146	Potri.014G027800	lipase class 3 family	1389	20	3	P:GO:0006629 C:GO:0016021 F:GO:0016787	P:lipid metabolic process C:integral component of membrane F:hydrolase activity
147	Potri.014G027900	DNA binding	1755	20
148	Potri.014G028000	trimethylguanosine synthase	2193	20	3	P:GO:0001510 P:GO:0009452 F:GO:0008168	P:RNA methylation P:7-methylguanosine RNA capping F:methyltransferase activity
149	Potri.014G028100	THO complex subunit 5B	2394	20
150	Potri.014G028200	ABSCISIC ACID-INSENSITIVE 5 5	1236	20	3	F:GO:0003700 P:GO:0006355 F:GO:0043565	F:transcription factor activity, sequence-specific DNA binding P:regulation of transcription, DNA-templated F:sequence-specific DNA binding
151	Potri.014G028300	chloroplastic	630	20	1	C:GO:0009507	C:chloroplast
152	Potri.014G028400	glutamate receptor -like	381	20	2	C:GO:0016020 P:GO:0006810	C:membrane P:transport
153	Potri.014G028500	glutamate receptor -like	2298	20	4	P:GO:0006811 C:GO:0016021 P:GO:0035235 F:GO:0004970	P:ion transport C:integral component of membrane P:ionotropic glutamate receptor signaling pathway F:ionotropic glutamate receptor activity
154	Potri.014G028600	hypothetical protein POPTR_0014s02860g	462	5	2	F:GO:0000166 F:GO:0003676	F:nucleotide binding F:nucleic acid binding
155	Potri.014G028700	glutamate receptor -like	306	20	2	C:GO:0016020 P:GO:0006810	C:membrane P:transport
156	Potri.014G028800	glutamate receptor -like	2340	20	4	P:GO:0006811 C:GO:0016021 P:GO:0035235 F:GO:0004970	P:ion transport C:integral component of membrane P:ionotropic glutamate receptor signaling pathway F:ionotropic glutamate receptor activity
157	Potri.014G028900	serine threonine- kinase tricorner	1587	20	5	F:GO:0005524 C:GO:0005829 P:GO:0018105 P:GO:0035556 F:GO:0004697	F:ATP binding C:cytosol P:peptidyl-serine phosphorylation P:intracellular signal transduction F:protein kinase C activity
158	Potri.014G029000	hypothetical protein POPTR_0014s02900g	765	20
159	Potri.014G029100	abscisic acid 8 -hydroxylase 4-like	1410	20	9	F:GO:0010295 F:GO:0005506 P:GO:0007275 C:GO:0016021 P:GO:0016132 P:GO:0055114 P:GO:0016125 P:GO:0010268 F:GO:0020037	F:(+)-abscisic acid 8'-hydroxylase activity F:iron ion binding P:multicellular organism development C:integral component of membrane P:brassinosteroid biosynthetic process P:oxidation-reduction process P:sterol metabolic process P:brassinosteroid homeostasis F:heme binding
160	Potri.014G029200	thioredoxin-like chloroplastic	726	20	9	F:GO:0015035 C:GO:0005737 P:GO:0006662 F:GO:0016671 P:GO:0034599 P:GO:0045454 P:GO:0055114 P:GO:0006457 P:GO:0000103	F:protein disulfide oxidoreductase activity C:cytoplasm P:glycerol ether metabolic process F:oxidoreductase activity, acting on a sulfur group of donors, disulfide as acceptor P:cellular response to oxidative stress P:cell redox homeostasis P:oxidation-reduction process P:protein folding P:sulfate assimilation
161	Potri.014G029300	EG964	372	20	1	F:GO:0033814	F:propanoyl-CoA C-acyltransferase activity
162	Potri.014G029400	alpha amylase family	1272	20	5	F:GO:0004556 P:GO:0005975 F:GO:0005509 C:GO:0016021 F:GO:0033910	F:alpha-amylase activity P:carbohydrate metabolic process F:calcium ion binding C:integral component of membrane F:glucan 1,4-alpha-maltotetraohydrolase activity
163	Potri.014G029500	pentatricopeptide repeat-containing At2g04860	1806	20	4	F:GO:0004556 P:GO:0005975 F:GO:0005509 F:GO:0033910	F:alpha-amylase activity P:carbohydrate metabolic process F:calcium ion binding F:glucan 1,4-alpha-maltotetraohydrolase activity
164	Potri.014G029600	CYPRO4	1938	20
165	Potri.014G029700	photosystem I chlorophyll a b-binding chloroplastic	801	20	11	C:GO:0009782 F:GO:0046872 F:GO:0031409 C:GO:0009941 C:GO:0016021 P:GO:0018298 F:GO:0016168 C:GO:0010287 P:GO:0009416 P:GO:0009768 C:GO:0009535	C:photosystem I antenna complex F:metal ion binding F:pigment binding C:chloroplast envelope C:integral component of membrane P:protein-chromophore linkage F:chlorophyll binding C:plastoglobule P:response to light stimulus P:photosynthesis, light harvesting in photosystem I C:chloroplast thylakoid membrane
166	Potri.014G029800	WEAK CHLOROPLAST MOVEMENT UNDER BLUE LIGHT 1	2700	20	3	P:GO:0009904 P:GO:0009903 C:GO:0005829	P:chloroplast accumulation movement P:chloroplast avoidance movement C:cytosol
167	Potri.014G029900	UDP-glucuronate:xylan alpha-glucuronosyltransferase 2 isoform X1	1761	20	5	P:GO:0045492 F:GO:0015020 C:GO:0016021 C:GO:0005794 P:GO:0009834	P:xylan biosynthetic process F:glucuronosyltransferase activity C:integral component of membrane C:Golgi apparatus P:plant-type secondary cell wall biogenesis
168	Potri.014G030000	TIC chloroplastic	822	20
169	Potri.014G030100	calcium-binding CML10	291	20	1	F:GO:0005509	F:calcium ion binding
170	Potri.014G030200	calcium-binding CML39-like	279	20	1	F:GO:0005509	F:calcium ion binding
171	Potri.014G030300	hypothetical protein POPTR_0014s03020g	267	1
172	Potri.014G030400	hypothetical protein JCGZ_04274	1374	20	2	C:GO:0016020 C:GO:0016021	C:membrane C:integral component of membrane
173	Potri.014G030500	Calcium-binding EF-hand	282	20	1	F:GO:0005509	F:calcium ion binding
174	Potri.014G030600	hypothetical protein POPTR_0014s03050g	261	4	1	F:GO:0005509	F:calcium ion binding
175	Potri.014G030700	Calcium-binding EF-hand	276	20	1	F:GO:0005509	F:calcium ion binding
176	Potri.014G030800	polcalcin Phl p 7-like	291	20	1	F:GO:0005509	F:calcium ion binding
177	Potri.014G030900	Calcium-binding EF-hand	282	20	1	F:GO:0005509	F:calcium ion binding
178	Potri.014G031000	phosphatidate phosphatase PAH2-like isoform X1	3222	20	2	F:GO:0008195 P:GO:0016311	F:phosphatidate phosphatase activity P:dephosphorylation
179	Potri.014G031100	BRI1 kinase inhibitor 1-like	966	20	6	F:GO:0004601 F:GO:0046982 P:GO:0098869 C:GO:0005829 P:GO:0010423 C:GO:0005886	F:peroxidase activity F:protein heterodimerization activity P:cellular oxidant detoxification C:cytosol P:negative regulation of brassinosteroid biosynthetic process C:plasma membrane
180	Potri.014G031200	probable phosphatase 2C 12	1290	20	3	F:GO:0004722 P:GO:0006470 C:GO:0005829	F:protein serine/threonine phosphatase activity P:protein dephosphorylation C:cytosol
181	Potri.014G031300	BRI1 kinase inhibitor 1-like	960	20	6	F:GO:0004601 F:GO:0046982 P:GO:0098869 C:GO:0005829 P:GO:0010423 C:GO:0005886	F:peroxidase activity F:protein heterodimerization activity P:cellular oxidant detoxification C:cytosol P:negative regulation of brassinosteroid biosynthetic process C:plasma membrane
182	Potri.014G031400	---NA---	363
183	Potri.014G031500	probable phosphatase 2C 12	1290	20	3	F:GO:0004722 P:GO:0006470 C:GO:0005829	F:protein serine/threonine phosphatase activity P:protein dephosphorylation C:cytosol
184	Potri.014G031600	B3 domain-containing At5g42700	684	20	4	C:GO:0005634 F:GO:0003677 P:GO:0006351 P:GO:0006355	C:nucleus F:DNA binding P:transcription, DNA-templated P:regulation of transcription, DNA-templated
185	Potri.014G031700	B3 domain-containing At5g42700	681	20	4	C:GO:0005634 F:GO:0003677 P:GO:0006351 P:GO:0006355	C:nucleus F:DNA binding P:transcription, DNA-templated P:regulation of transcription, DNA-templated
186	Potri.014G031800	DUF829 domain-containing	1224	20	2	F:GO:0050662 F:GO:0003824	F:coenzyme binding F:catalytic activity
187	Potri.014G031900	hypothetical protein POPTR_0014s03160g	966	20	2	C:GO:0016021 C:GO:0005794	C:integral component of membrane C:Golgi apparatus
188	Potri.014G032000	DPH4 homolog	549	20
189	Potri.014G032100	Intraflagellar transport	405	20	1	C:GO:0031514	C:motile cilium
190	Potri.014G032200	---NA---	252
191	Potri.014G032300	hypothetical protein POPTR_0014s03190g	630	20
192	Potri.014G032400	succinate dehydrogenase subunit mitochondrial	720	20	3	C:GO:0005634 C:GO:0005749 P:GO:0009735	C:nucleus C:mitochondrial respiratory chain complex II, succinate dehydrogenase complex (ubiquinone) P:response to cytokinin
193	Potri.014G032500	probable carboxylesterase 2	552	20	2	P:GO:0008152 F:GO:0016787	P:metabolic process F:hydrolase activity
194	Potri.014G032600	probable carboxylesterase 2	990	20	2	P:GO:0008152 F:GO:0016787	P:metabolic process F:hydrolase activity
195	Potri.014G032700	probable carboxylesterase 2	987	20	2	P:GO:0008152 F:GO:0016787	P:metabolic process F:hydrolase activity
196	Potri.014G032800	probable carboxylesterase 2	960	20	2	P:GO:0008152 F:GO:0016787	P:metabolic process F:hydrolase activity
197	Potri.014G032900	26S proteasome non-ATPase regulatory subunit 14 homolog	939	20	2	C:GO:0005829 C:GO:0000502	C:cytosol C:proteasome complex
198	Potri.014G033000	patatin 2 isoform X2	1086	20	5	F:GO:0047372 C:GO:0005737 C:GO:0016020 P:GO:0016042 F:GO:0004620	F:acylglycerol lipase activity C:cytoplasm C:membrane P:lipid catabolic process F:phospholipase activity
199	Potri.014G033100	patatin 2	585	20	5	F:GO:0047372 C:GO:0005737 C:GO:0016020 P:GO:0016042 F:GO:0004620	F:acylglycerol lipase activity C:cytoplasm C:membrane P:lipid catabolic process F:phospholipase activity
200	Potri.014G033200	patatin 2 isoform X2	1254	20	5	F:GO:0047372 C:GO:0005737 C:GO:0016020 P:GO:0016042 F:GO:0004620	F:acylglycerol lipase activity C:cytoplasm C:membrane P:lipid catabolic process F:phospholipase activity
201	Potri.014G033300	patatin 2	312	20	7	F:GO:0000287 F:GO:0047372 C:GO:0005737 C:GO:0016020 P:GO:0016042 F:GO:0004620 F:GO:0010333	F:magnesium ion binding F:acylglycerol lipase activity C:cytoplasm C:membrane P:lipid catabolic process F:phospholipase activity F:terpene synthase activity
202	Potri.014G033400	patatin 2 isoform X2	1248	20	5	F:GO:0047372 C:GO:0005737 C:GO:0016020 P:GO:0016042 F:GO:0004620	F:acylglycerol lipase activity C:cytoplasm C:membrane P:lipid catabolic process F:phospholipase activity
203	Potri.014G033500	patatin 2 isoform X2	1278	20	5	F:GO:0047372 C:GO:0005737 C:GO:0016020 P:GO:0016042 F:GO:0004620	F:acylglycerol lipase activity C:cytoplasm C:membrane P:lipid catabolic process F:phospholipase activity
204	Potri.014G033600	patatin 2 isoform X2	1254	20	5	F:GO:0047372 C:GO:0005737 C:GO:0016020 P:GO:0016042 F:GO:0004620	F:acylglycerol lipase activity C:cytoplasm C:membrane P:lipid catabolic process F:phospholipase activity
205	Potri.014G033700	patatin 2	252	20	5	F:GO:0047372 C:GO:0005737 C:GO:0016020 P:GO:0016042 F:GO:0004620	F:acylglycerol lipase activity C:cytoplasm C:membrane P:lipid catabolic process F:phospholipase activity
206	Potri.014G033800	hypothetical protein POPTR_0014s03310g	525	1
207	Potri.014G033900	patatin 2 isoform X1	1254	20	5	F:GO:0047372 C:GO:0005737 C:GO:0016020 P:GO:0016042 F:GO:0004620	F:acylglycerol lipase activity C:cytoplasm C:membrane P:lipid catabolic process F:phospholipase activity
208	Potri.014G034000	patatin 2 isoform X1	1254	20	5	F:GO:0047372 C:GO:0005737 C:GO:0016020 P:GO:0016042 F:GO:0004620	F:acylglycerol lipase activity C:cytoplasm C:membrane P:lipid catabolic process F:phospholipase activity
209	Potri.014G034100	ribonuclease p mrp	3663	20	1	C:GO:0016021	C:integral component of membrane
210	Potri.014G034200	probable inactive heme oxygenase chloroplastic	972	20	4	C:GO:0009507 F:GO:0004392 P:GO:0010024 P:GO:0006788	C:chloroplast F:heme oxygenase (decyclizing) activity P:phytochromobilin biosynthetic process P:heme oxidation
211	Potri.014G034300	Sulfotransferase domain	1035	20	1	C:GO:0016021	C:integral component of membrane
212	Potri.014G034400	Metallophos domain-containing	3066	20	2	C:GO:0016021 F:GO:0016787	C:integral component of membrane F:hydrolase activity
213	Potri.014G034500	hypothetical protein POPTR_0014s03380g	267	20	1	P:GO:0048364	P:root development
214	Potri.014G034600	polyadenylate-binding RBP47-like	1290	20	2	F:GO:0000166 F:GO:0003676	F:nucleotide binding F:nucleic acid binding
215	Potri.014G034700	uroporphyrinogen-III chloroplastic isoform X1	891	20	7	C:GO:0009507 P:GO:0006780 C:GO:0005829 P:GO:0055114 F:GO:0004489 F:GO:0004852 P:GO:0006730	C:chloroplast P:uroporphyrinogen III biosynthetic process C:cytosol P:oxidation-reduction process F:methylenetetrahydrofolate reductase (NAD(P)H) activity F:uroporphyrinogen-III synthase activity P:one-carbon metabolic process
216	Potri.014G034800	hypothetical protein POPTR_0014s03410g	1722	20
217	Potri.014G034900	mRNA for AR781 family	1080	20
218	Potri.014G035000	MIZU-KUSSEI 1-like	612	20
219	Potri.014G035100	transcription factor MYB44-like	747	20	1	F:GO:0003677	F:DNA binding
220	Potri.014G035200	early nodulin-55-2-like	210	20	1	F:GO:0009055	F:electron carrier activity
221	Potri.014G035300	thioredoxin chloroplastic	624	20	9	F:GO:0015035 P:GO:0006662 F:GO:0016671 P:GO:0034599 P:GO:0045454 P:GO:0055114 P:GO:0006457 P:GO:0000103 C:GO:0009536	F:protein disulfide oxidoreductase activity P:glycerol ether metabolic process F:oxidoreductase activity, acting on a sulfur group of donors, disulfide as acceptor P:cellular response to oxidative stress P:cell redox homeostasis P:oxidation-reduction process P:protein folding P:sulfate assimilation C:plastid
222	Potri.014G035400	transcription factor RBF1-like	372	20	1	C:GO:0016021	C:integral component of membrane
223	Potri.014G035500	mitogen-activated kinase kinase kinase YODA-like isoform X1	1896	20	4	F:GO:0005524 F:GO:0004702 C:GO:0005737 P:GO:0023014	F:ATP binding F:signal transducer, downstream of receptor, with serine/threonine kinase activity C:cytoplasm P:signal transduction by protein phosphorylation
224	Potri.014G035600	mitochondrial isoform X1	1116	20	2	P:GO:0006260 F:GO:0003697	P:DNA replication F:single-stranded DNA binding
225	Potri.014G035700	probable disease resistance At4g33300	2505	20	2	F:GO:0043531 P:GO:0006952	F:ADP binding P:defense response
226	Potri.014G035800	nucleobase-ascorbate transporter 3	1644	20	3	P:GO:0055085 C:GO:0016021 F:GO:0005215	P:transmembrane transport C:integral component of membrane F:transporter activity
227	Potri.014G035900	pectinesterase 11	204	12	2	C:GO:0016021 F:GO:0016787	C:integral component of membrane F:hydrolase activity
228	Potri.014G036000	serpin-ZX	1176	20	6	C:GO:0005615 F:GO:0004867 P:GO:0006508 P:GO:0010951 F:GO:0008233 F:GO:0016740	C:extracellular space F:serine-type endopeptidase inhibitor activity P:proteolysis P:negative regulation of endopeptidase activity F:peptidase activity F:transferase activity
229	Potri.014G036100	serpin family	372	20	1	C:GO:0005615	C:extracellular space
230	Potri.014G036200	NRT1 PTR FAMILY -like isoform X2	1776	20	3	C:GO:0016021 P:GO:0006810 F:GO:0005215	C:integral component of membrane P:transport F:transporter activity
231	Potri.014G036300	signal peptidase	1197	20	2	C:GO:0016020 F:GO:0016787	C:membrane F:hydrolase activity
232	Potri.014G036400	thylakoidal processing peptidase chloroplastic-like	1137	20	8	P:GO:0006627 C:GO:0016021 F:GO:0004252 P:GO:0006465 P:GO:0010027 P:GO:0033108 C:GO:0042720 C:GO:0009535	P:protein processing involved in protein targeting to mitochondrion C:integral component of membrane F:serine-type endopeptidase activity P:signal peptide processing P:thylakoid membrane organization P:mitochondrial respiratory chain complex assembly C:mitochondrial inner membrane peptidase complex C:chloroplast thylakoid membrane
233	Potri.014G036500	lysine histidine transporter-like 8	1566	20	3	C:GO:0016021 F:GO:0015171 P:GO:0003333	C:integral component of membrane F:amino acid transmembrane transporter activity P:amino acid transmembrane transport
234	Potri.014G036600	dof zinc finger -like	786	20	6	C:GO:0005634 F:GO:0003677 F:GO:0003700 F:GO:0046872 P:GO:0006351 P:GO:0006355	C:nucleus F:DNA binding F:transcription factor activity, sequence-specific DNA binding F:metal ion binding P:transcription, DNA-templated P:regulation of transcription, DNA-templated
235	Potri.014G036700	pollen-specific leucine-rich repeat extensin 3	1425	20
236	Potri.014G036800	B3 domain-containing Os01g0723500-like isoform X1	2208	20	4	C:GO:0005634 F:GO:0003677 P:GO:0006351 P:GO:0006355	C:nucleus F:DNA binding P:transcription, DNA-templated P:regulation of transcription, DNA-templated
237	Potri.014G036900	B3 domain-containing REM16	1086	20	4	C:GO:0005634 F:GO:0003677 P:GO:0006351 P:GO:0006355	C:nucleus F:DNA binding P:transcription, DNA-templated P:regulation of transcription, DNA-templated
238	Potri.014G037000	Cytochrome b6-f complex subunit 7	378	20	2	C:GO:0009512 C:GO:0016021	C:cytochrome b6f complex C:integral component of membrane
239	Potri.014G037100	transmembrane 147-like	687	20	3	C:GO:0005739 C:GO:0016021 C:GO:0005794	C:mitochondrion C:integral component of membrane C:Golgi apparatus
240	Potri.014G037200	probable transcription factor KAN4	1029	20	5	C:GO:0005634 P:GO:0006351 F:GO:0044212 P:GO:0006355 P:GO:0048481	C:nucleus P:transcription, DNA-templated F:transcription regulatory region DNA binding P:regulation of transcription, DNA-templated P:plant ovule development
241	Potri.014G037300	cytochrome P450 82C4-like	1383	20	6	F:GO:0005506 P:GO:0044550 C:GO:0016021 F:GO:0016709 P:GO:0055114 F:GO:0020037	F:iron ion binding P:secondary metabolite biosynthetic process C:integral component of membrane F:oxidoreductase activity, acting on paired donors, with incorporation or reduction of molecular oxygen, NAD(P)H as one donor, and incorporation of one atom of oxygen P:oxidation-reduction process F:heme binding
242	Potri.014G037400	cytochrome P450 CYP82D47-like	1710	20	6	F:GO:0005506 P:GO:0044550 C:GO:0016021 P:GO:0055114 F:GO:0033772 F:GO:0020037	F:iron ion binding P:secondary metabolite biosynthetic process C:integral component of membrane P:oxidation-reduction process F:flavonoid 3',5'-hydroxylase activity F:heme binding
243	Potri.014G037500	cytochrome P450 82C4-like	1581	20	6	F:GO:0005506 P:GO:0044550 C:GO:0016021 F:GO:0016709 P:GO:0055114 F:GO:0020037	F:iron ion binding P:secondary metabolite biosynthetic process C:integral component of membrane F:oxidoreductase activity, acting on paired donors, with incorporation or reduction of molecular oxygen, NAD(P)H as one donor, and incorporation of one atom of oxygen P:oxidation-reduction process F:heme binding
244	Potri.014G037600	cytochrome P450 CYP82D47-like	1584	20	6	F:GO:0005506 P:GO:0044550 C:GO:0016021 P:GO:0055114 F:GO:0033772 F:GO:0020037	F:iron ion binding P:secondary metabolite biosynthetic process C:integral component of membrane P:oxidation-reduction process F:flavonoid 3',5'-hydroxylase activity F:heme binding
245	Potri.014G037700	cytochrome P450 CYP82D47-like	1710	20	6	F:GO:0005506 P:GO:0044550 C:GO:0016021 P:GO:0055114 F:GO:0033772 F:GO:0020037	F:iron ion binding P:secondary metabolite biosynthetic process C:integral component of membrane P:oxidation-reduction process F:flavonoid 3',5'-hydroxylase activity F:heme binding
246	Potri.014G037800	cytochrome P450 CYP82D47	1590	20	6	F:GO:0005506 P:GO:0044550 C:GO:0016021 P:GO:0055114 F:GO:0033772 F:GO:0020037	F:iron ion binding P:secondary metabolite biosynthetic process C:integral component of membrane P:oxidation-reduction process F:flavonoid 3',5'-hydroxylase activity F:heme binding
247	Potri.014G037900	cytochrome P450 CYP82D47-like	1578	20	6	F:GO:0005506 P:GO:0044550 C:GO:0016021 F:GO:0016709 P:GO:0055114 F:GO:0020037	F:iron ion binding P:secondary metabolite biosynthetic process C:integral component of membrane F:oxidoreductase activity, acting on paired donors, with incorporation or reduction of molecular oxygen, NAD(P)H as one donor, and incorporation of one atom of oxygen P:oxidation-reduction process F:heme binding

## Sheet: Q2D14
NO.	SeqName	Description	Length	#Hits	#GO	GO IDs	GO Names
1	Potri.014G035100	transcription factor MYB44-like	747	20	1	F:GO:0003677	F:DNA binding
2	Potri.014G035200	early nodulin-55-2-like	210	20	1	F:GO:0009055	F:electron carrier activity
3	Potri.014G035300	thioredoxin chloroplastic	624	20	11	C:GO:0005623 F:GO:0015035 C:GO:0005737 P:GO:0006662 F:GO:0016671 P:GO:0034599 P:GO:0045454 P:GO:0055114 P:GO:0006457 P:GO:0000103 C:GO:0009536	C:cell F:protein disulfide oxidoreductase activity C:cytoplasm P:glycerol ether metabolic process F:oxidoreductase activity, acting on a sulfur group of donors, disulfide as acceptor P:cellular response to oxidative stress P:cell redox homeostasis P:oxidation-reduction process P:protein folding P:sulfate assimilation C:plastid
4	Potri.014G035400	transcription factor RBF1-like	372	20	2	C:GO:0016020 C:GO:0016021	C:membrane C:integral component of membrane
5	Potri.014G035500	mitogen-activated kinase kinase kinase YODA-like isoform X1	1896	20	9	F:GO:0000166 F:GO:0005524 F:GO:0004702 C:GO:0005737 F:GO:0004672 P:GO:0016310 P:GO:0006468 P:GO:0023014 F:GO:0016301	F:nucleotide binding F:ATP binding F:signal transducer, downstream of receptor, with serine/threonine kinase activity C:cytoplasm F:protein kinase activity P:phosphorylation P:protein phosphorylation P:signal transduction by protein phosphorylation F:kinase activity
6	Potri.014G035600	mitochondrial isoform X1	1116	20	7	F:GO:0003677 P:GO:0006260 C:GO:0048046 C:GO:0005739 P:GO:0000002 F:GO:0003697 P:GO:0045910	F:DNA binding P:DNA replication C:apoplast C:mitochondrion P:mitochondrial genome maintenance F:single-stranded DNA binding P:negative regulation of DNA recombination
7	Potri.014G035700	probable disease resistance At4g33300	2505	20	2	F:GO:0043531 P:GO:0006952	F:ADP binding P:defense response
8	Potri.014G035800	nucleobase-ascorbate transporter 3	1644	20	5	P:GO:0055085 C:GO:0016020 C:GO:0016021 P:GO:0006810 F:GO:0005215	P:transmembrane transport C:membrane C:integral component of membrane P:transport F:transporter activity
9	Potri.014G035900	pectinesterase 11	204	12	8	P:GO:0045490 C:GO:0005618 C:GO:0016020 F:GO:0045330 C:GO:0016021 P:GO:0042545 F:GO:0030599 F:GO:0016787	P:pectin catabolic process C:cell wall C:membrane F:aspartyl esterase activity C:integral component of membrane P:cell wall modification F:pectinesterase activity F:hydrolase activity
10	Potri.014G036000	serpin-ZX	1176	20	6	F:GO:0004867 C:GO:0005615 P:GO:0006508 P:GO:0010951 F:GO:0008233 F:GO:0016740	F:serine-type endopeptidase inhibitor activity C:extracellular space P:proteolysis P:negative regulation of endopeptidase activity F:peptidase activity F:transferase activity
11	Potri.014G036100	serpin family	372	20	4	F:GO:0004867 C:GO:0005615 P:GO:0010951 F:GO:0016740	F:serine-type endopeptidase inhibitor activity C:extracellular space P:negative regulation of endopeptidase activity F:transferase activity
12	Potri.014G036200	NRT1 PTR FAMILY -like isoform X2	1776	20	4	C:GO:0016020 C:GO:0016021 P:GO:0006810 F:GO:0005215	C:membrane C:integral component of membrane P:transport F:transporter activity
13	Potri.014G036300	signal peptidase	1197	20	5	C:GO:0016020 P:GO:0006508 C:GO:0016021 F:GO:0008236 F:GO:0016787	C:membrane P:proteolysis C:integral component of membrane F:serine-type peptidase activity F:hydrolase activity
14	Potri.014G036400	thylakoidal processing peptidase chloroplastic-like	1137	20	12	P:GO:0006627 P:GO:0006508 C:GO:0016020 C:GO:0016021 F:GO:0008236 F:GO:0004252 P:GO:0006465 P:GO:0010027 P:GO:0033108 C:GO:0042720 C:GO:0009535 F:GO:0016787	P:protein processing involved in protein targeting to mitochondrion P:proteolysis C:membrane C:integral component of membrane F:serine-type peptidase activity F:serine-type endopeptidase activity P:signal peptide processing P:thylakoid membrane organization P:mitochondrial respiratory chain complex assembly C:mitochondrial inner membrane peptidase complex C:chloroplast thylakoid membrane F:hydrol…
15	Potri.014G036500	lysine histidine transporter-like 8	1566	20	4	C:GO:0016020 C:GO:0016021 F:GO:0015171 P:GO:0003333	C:membrane C:integral component of membrane F:amino acid transmembrane transporter activity P:amino acid transmembrane transport
16	Potri.014G036600	dof zinc finger -like	786	20	6	F:GO:0003677 C:GO:0005634 F:GO:0003700 P:GO:0006351 F:GO:0046872 P:GO:0006355	F:DNA binding C:nucleus F:transcription factor activity, sequence-specific DNA binding P:transcription, DNA-templated F:metal ion binding P:regulation of transcription, DNA-templated
17	Potri.014G036700	pollen-specific leucine-rich repeat extensin 3	1425	20
18	Potri.014G036800	B3 domain-containing Os01g0723500-like isoform X1	2208	20	4	F:GO:0003677 C:GO:0005634 P:GO:0006351 P:GO:0006355	F:DNA binding C:nucleus P:transcription, DNA-templated P:regulation of transcription, DNA-templated
19	Potri.014G036900	B3 domain-containing REM16	1086	20	5	F:GO:0003677 C:GO:0005634 P:GO:0006351 P:GO:0006355 C:GO:0005773	F:DNA binding C:nucleus P:transcription, DNA-templated P:regulation of transcription, DNA-templated C:vacuole
20	Potri.014G037000	Cytochrome b6-f complex subunit 7	378	20	4	C:GO:0016020 C:GO:0016021 C:GO:0009512 C:GO:0009535	C:membrane C:integral component of membrane C:cytochrome b6f complex C:chloroplast thylakoid membrane
21	Potri.014G037100	transmembrane 147-like	687	20	4	C:GO:0005739 C:GO:0016020 C:GO:0016021 C:GO:0005794	C:mitochondrion C:membrane C:integral component of membrane C:Golgi apparatus
22	Potri.014G037200	probable transcription factor KAN4	1029	20	8	P:GO:0080060 F:GO:0003677 C:GO:0005634 P:GO:0006351 C:GO:0005618 F:GO:0044212 P:GO:0006355 P:GO:0048481	P:integument development F:DNA binding C:nucleus P:transcription, DNA-templated C:cell wall F:transcription regulatory region DNA binding P:regulation of transcription, DNA-templated P:plant ovule development
23	Potri.014G037300	cytochrome P450 82C4-like	1383	20	11	F:GO:0005506 F:GO:0016491 F:GO:0046872 F:GO:0016705 P:GO:0044550 C:GO:0016020 C:GO:0016021 F:GO:0016709 P:GO:0055114 F:GO:0004497 F:GO:0020037	F:iron ion binding F:oxidoreductase activity F:metal ion binding F:oxidoreductase activity, acting on paired donors, with incorporation or reduction of molecular oxygen P:secondary metabolite biosynthetic process C:membrane C:integral component of membrane F:oxidoreductase activity, acting on paired donors, with incorporation or reduction of molecular oxygen, NAD(P)H as one donor, and incorporati…
24	Potri.014G037400	cytochrome P450 CYP82D47-like	1710	20	12	F:GO:0005506 F:GO:0016491 F:GO:0016705 F:GO:0046872 P:GO:0044550 C:GO:0016020 C:GO:0016021 F:GO:0016709 P:GO:0055114 F:GO:0033772 F:GO:0004497 F:GO:0020037	F:iron ion binding F:oxidoreductase activity F:oxidoreductase activity, acting on paired donors, with incorporation or reduction of molecular oxygen F:metal ion binding P:secondary metabolite biosynthetic process C:membrane C:integral component of membrane F:oxidoreductase activity, acting on paired donors, with incorporation or reduction of molecular oxygen, NAD(P)H as one donor, and incorporati…
25	Potri.014G037500	cytochrome P450 82C4-like	1581	20	11	F:GO:0005506 F:GO:0016491 F:GO:0046872 F:GO:0016705 P:GO:0044550 C:GO:0016020 C:GO:0016021 F:GO:0016709 P:GO:0055114 F:GO:0004497 F:GO:0020037	F:iron ion binding F:oxidoreductase activity F:metal ion binding F:oxidoreductase activity, acting on paired donors, with incorporation or reduction of molecular oxygen P:secondary metabolite biosynthetic process C:membrane C:integral component of membrane F:oxidoreductase activity, acting on paired donors, with incorporation or reduction of molecular oxygen, NAD(P)H as one donor, and incorporati…
26	Potri.014G037600	cytochrome P450 CYP82D47-like	1584	20	12	F:GO:0005506 F:GO:0016491 F:GO:0016705 F:GO:0046872 P:GO:0044550 C:GO:0016020 C:GO:0016021 F:GO:0016709 P:GO:0055114 F:GO:0033772 F:GO:0004497 F:GO:0020037	F:iron ion binding F:oxidoreductase activity F:oxidoreductase activity, acting on paired donors, with incorporation or reduction of molecular oxygen F:metal ion binding P:secondary metabolite biosynthetic process C:membrane C:integral component of membrane F:oxidoreductase activity, acting on paired donors, with incorporation or reduction of molecular oxygen, NAD(P)H as one donor, and incorporati…
27	Potri.014G037700	cytochrome P450 CYP82D47-like	1710	20	12	F:GO:0005506 F:GO:0016705 F:GO:0016491 F:GO:0046872 P:GO:0044550 C:GO:0016020 C:GO:0016021 F:GO:0016709 P:GO:0055114 F:GO:0033772 F:GO:0004497 F:GO:0020037	F:iron ion binding F:oxidoreductase activity, acting on paired donors, with incorporation or reduction of molecular oxygen F:oxidoreductase activity F:metal ion binding P:secondary metabolite biosynthetic process C:membrane C:integral component of membrane F:oxidoreductase activity, acting on paired donors, with incorporation or reduction of molecular oxygen, NAD(P)H as one donor, and incorporati…
28	Potri.014G037800	cytochrome P450 CYP82D47	1590	20	12	F:GO:0005506 F:GO:0016491 F:GO:0016705 F:GO:0046872 P:GO:0044550 C:GO:0016020 C:GO:0016021 F:GO:0016709 P:GO:0055114 F:GO:0033772 F:GO:0004497 F:GO:0020037	F:iron ion binding F:oxidoreductase activity F:oxidoreductase activity, acting on paired donors, with incorporation or reduction of molecular oxygen F:metal ion binding P:secondary metabolite biosynthetic process C:membrane C:integral component of membrane F:oxidoreductase activity, acting on paired donors, with incorporation or reduction of molecular oxygen, NAD(P)H as one donor, and incorporati…
29	Potri.014G037900	cytochrome P450 CYP82D47-like	1578	20	11	F:GO:0005506 F:GO:0016491 F:GO:0046872 F:GO:0016705 P:GO:0044550 C:GO:0016020 C:GO:0016021 F:GO:0016709 P:GO:0055114 F:GO:0004497 F:GO:0020037	F:iron ion binding F:oxidoreductase activity F:metal ion binding F:oxidoreductase activity, acting on paired donors, with incorporation or reduction of molecular oxygen P:secondary metabolite biosynthetic process C:membrane C:integral component of membrane F:oxidoreductase activity, acting on paired donors, with incorporation or reduction of molecular oxygen, NAD(P)H as one donor, and incorporati…
30	Potri.014G038000	cytochrome P450 CYP82D47-like	1617	20	12	F:GO:0005506 F:GO:0016491 F:GO:0016705 F:GO:0046872 P:GO:0044550 C:GO:0016020 C:GO:0016021 F:GO:0016709 P:GO:0055114 F:GO:0033772 F:GO:0004497 F:GO:0020037	F:iron ion binding F:oxidoreductase activity F:oxidoreductase activity, acting on paired donors, with incorporation or reduction of molecular oxygen F:metal ion binding P:secondary metabolite biosynthetic process C:membrane C:integral component of membrane F:oxidoreductase activity, acting on paired donors, with incorporation or reduction of molecular oxygen, NAD(P)H as one donor, and incorporati…
31	Potri.014G038100	cytochrome P450 CYP82D47-like	1617	20	12	F:GO:0005506 F:GO:0016491 F:GO:0016705 F:GO:0046872 P:GO:0044550 C:GO:0016020 C:GO:0016021 F:GO:0016709 P:GO:0055114 F:GO:0033772 F:GO:0004497 F:GO:0020037	F:iron ion binding F:oxidoreductase activity F:oxidoreductase activity, acting on paired donors, with incorporation or reduction of molecular oxygen F:metal ion binding P:secondary metabolite biosynthetic process C:membrane C:integral component of membrane F:oxidoreductase activity, acting on paired donors, with incorporation or reduction of molecular oxygen, NAD(P)H as one donor, and incorporati…
32	Potri.014G038200	cytochrome P450 CYP82D47-like	1617	20	12	F:GO:0005506 F:GO:0016491 F:GO:0016705 F:GO:0046872 P:GO:0044550 C:GO:0016020 C:GO:0016021 F:GO:0016709 P:GO:0055114 F:GO:0033772 F:GO:0004497 F:GO:0020037	F:iron ion binding F:oxidoreductase activity F:oxidoreductase activity, acting on paired donors, with incorporation or reduction of molecular oxygen F:metal ion binding P:secondary metabolite biosynthetic process C:membrane C:integral component of membrane F:oxidoreductase activity, acting on paired donors, with incorporation or reduction of molecular oxygen, NAD(P)H as one donor, and incorporati…
33	Potri.014G038300	inactive kinase SELMODRAFT_444075-like isoform X1	2241	20	8	F:GO:0005524 P:GO:0018108 F:GO:0004715 F:GO:0004672 P:GO:0016310 F:GO:0016740 P:GO:0006468 F:GO:0016301	F:ATP binding P:peptidyl-tyrosine phosphorylation F:non-membrane spanning protein tyrosine kinase activity F:protein kinase activity P:phosphorylation F:transferase activity P:protein phosphorylation F:kinase activity
34	Potri.014G038400	vegetative incompatibility HET-E-1-like	1455	20	5	F:GO:0016905 P:GO:0016310 F:GO:0016740 P:GO:0006468 F:GO:0016301	F:myosin heavy chain kinase activity P:phosphorylation F:transferase activity P:protein phosphorylation F:kinase activity
35	Potri.014G038500	hypothetical protein POPTR_0014s03800g	312	20
36	Potri.014G038600	wall-associated receptor kinase-like 14	2061	20	12	F:GO:0000166 F:GO:0005524 C:GO:0016020 C:GO:0016021 P:GO:0007166 F:GO:0004672 P:GO:0016310 F:GO:0004674 P:GO:0006468 F:GO:0016301 C:GO:0005886 F:GO:0030247	F:nucleotide binding F:ATP binding C:membrane C:integral component of membrane P:cell surface receptor signaling pathway F:protein kinase activity P:phosphorylation F:protein serine/threonine kinase activity P:protein phosphorylation F:kinase activity C:plasma membrane F:polysaccharide binding
37	Potri.014G038700	allene oxide synthase	1581	20	23	P:GO:0009695 F:GO:0016705 F:GO:0016829 C:GO:0009534 C:GO:0009941 P:GO:0009611 F:GO:0047987 P:GO:0009753 F:GO:0009978 P:GO:0006952 F:GO:0004497 C:GO:0009535 F:GO:0020037 C:GO:0009579 P:GO:0031407 C:GO:0009507 F:GO:0005506 F:GO:0046872 C:GO:0005739 C:GO:0016020 P:GO:0055114 P:GO:0016125 C:GO:0010287	P:jasmonic acid biosynthetic process F:oxidoreductase activity, acting on paired donors, with incorporation or reduction of molecular oxygen F:lyase activity C:chloroplast thylakoid C:chloroplast envelope P:response to wounding F:hydroperoxide dehydratase activity P:response to jasmonic acid F:allene oxide synthase activity P:defense response F:monooxygenase activity C:chloroplast thylakoid membr…
38	Potri.014G038800	TRNA-processing ribonuclease BN	1086	20	4	C:GO:0016020 C:GO:0016021 C:GO:0009941 C:GO:0009536	C:membrane C:integral component of membrane C:chloroplast envelope C:plastid
39	Potri.014G038900	pentatricopeptide repeat-containing At2g15690	1290	20	3	F:GO:0008270 C:GO:0009507 P:GO:1900865	F:zinc ion binding C:chloroplast P:chloroplast RNA modification
40	Potri.014G039000	UPF0114 domain-containing	900	20	2	C:GO:0016020 C:GO:0016021	C:membrane C:integral component of membrane
41	Potri.014G039100	exocyst complex component SEC3A	2208	20	7	F:GO:0005546 P:GO:0006893 F:GO:0017049 P:GO:0006887 C:GO:0005886 C:GO:0000145 P:GO:0051601	F:phosphatidylinositol-4,5-bisphosphate binding P:Golgi to plasma membrane transport F:GTP-Rho binding P:exocytosis C:plasma membrane C:exocyst P:exocyst localization
42	Potri.014G039200	dentin sialophospho -like	1728	20
43	Potri.014G039300	hypothetical protein POPTR_2111s00200g	264	2
44	Potri.014G039400	---NA---	249
45	Potri.014G039500	hypothetical protein POPTR_0014s03890g	243	1
46	Potri.014G039600	ribosomal S9	633	20	12	C:GO:0009570 P:GO:0000462 C:GO:0009507 F:GO:0003735 C:GO:0030529 C:GO:0022627 C:GO:0016020 C:GO:0009941 C:GO:0005840 F:GO:0019843 C:GO:0000312 P:GO:0006412	C:chloroplast stroma P:maturation of SSU-rRNA from tricistronic rRNA transcript (SSU-rRNA, 5.8S rRNA, LSU-rRNA) C:chloroplast F:structural constituent of ribosome C:intracellular ribonucleoprotein complex C:cytosolic small ribosomal subunit C:membrane C:chloroplast envelope C:ribosome F:rRNA binding C:plastid small ribosomal subunit P:translation
47	Potri.014G039700	F-box FBD LRR-repeat At1g13570-like	1251	20	1	F:GO:0016874	F:ligase activity
48	Potri.014G039800	type IV inositol polyphosphate 5-phosphatase 11	1005	20	7	P:GO:0090305 F:GO:0004527 F:GO:0004519 C:GO:0016020 C:GO:0016021 P:GO:0046856 F:GO:0016787	P:nucleic acid phosphodiester bond hydrolysis F:exonuclease activity F:endonuclease activity C:membrane C:integral component of membrane P:phosphatidylinositol dephosphorylation F:hydrolase activity
49	Potri.014G039900	DA1-like isoform X2	1440	20	6	F:GO:0008270 P:GO:0048482 F:GO:0043130 F:GO:0046872 P:GO:0048317 P:GO:0046621	F:zinc ion binding P:plant ovule morphogenesis F:ubiquitin binding F:metal ion binding P:seed morphogenesis P:negative regulation of organ growth
50	Potri.014G040000	lysM domain receptor-like kinase 4	1830	20	7	F:GO:0005524 C:GO:0016020 C:GO:0016021 F:GO:0004672 P:GO:0016310 P:GO:0006468 F:GO:0016301	F:ATP binding C:membrane C:integral component of membrane F:protein kinase activity P:phosphorylation P:protein phosphorylation F:kinase activity
51	Potri.014G040100	RVT_3 domain-containing	1026	20	1	F:GO:0003676	F:nucleic acid binding
52	Potri.014G040200	pentatricopeptide repeat-containing At1g19290	2847	20
53	Potri.014G040300	probable galacturonosyltransferase-like 1	1089	20	4	F:GO:0016757 P:GO:0000271 C:GO:0005794 F:GO:0016740	F:transferase activity, transferring glycosyl groups P:polysaccharide biosynthetic process C:Golgi apparatus F:transferase activity
54	Potri.014G040400	E3 ubiquitin- ligase RNF185-like	687	20	4	F:GO:0008270 F:GO:0046872 C:GO:0016020 C:GO:0016021	F:zinc ion binding F:metal ion binding C:membrane C:integral component of membrane
55	Potri.014G040500	elongation of fatty acids 3-like	912	20	2	C:GO:0016020 C:GO:0016021	C:membrane C:integral component of membrane
56	Potri.014G040600	probable 1-acyl-sn-glycerol-3-phosphate acyltransferase 4	1161	20	5	F:GO:0016746 P:GO:0008152 C:GO:0016020 C:GO:0016021 F:GO:0016740	F:transferase activity, transferring acyl groups P:metabolic process C:membrane C:integral component of membrane F:transferase activity
57	Potri.014G040700	pathogenesis-related 5	744	20
58	Potri.014G040800	leishmanolysin-like peptidase	2580	20	6	P:GO:0006508 C:GO:0016020 C:GO:0016021 P:GO:0007155 F:GO:0004222 F:GO:0016787	P:proteolysis C:membrane C:integral component of membrane P:cell adhesion F:metalloendopeptidase activity F:hydrolase activity
59	Potri.014G040900	calcium uniporter mitochondrial-like	342	20	4	P:GO:0055085 C:GO:0016020 C:GO:0016021 F:GO:0015292	P:transmembrane transport C:membrane C:integral component of membrane F:uniporter activity
60	Potri.014G041000	calcium uniporter mitochondrial	1068	20	4	P:GO:0055085 C:GO:0016020 C:GO:0016021 F:GO:0015292	P:transmembrane transport C:membrane C:integral component of membrane F:uniporter activity
61	Potri.014G041100	hypothetical protein POPTR_0014s04060g	507	5
62	Potri.014G041200	Histone deacetylase complex subunit SAP30 SAP30	696	20
63	Potri.014G041300	NAC transcription factor 29 isoform X1	1248	20	4	F:GO:0003677 C:GO:0005634 P:GO:0006351 P:GO:0006355	F:DNA binding C:nucleus P:transcription, DNA-templated P:regulation of transcription, DNA-templated
64	Potri.014G041400	methyltransferase 2	1221	20	4	F:GO:0003676 F:GO:0008168 P:GO:0006139 P:GO:0032259	F:nucleic acid binding F:methyltransferase activity P:nucleobase-containing compound metabolic process P:methylation
65	Potri.014G041500	NEDD8-conjugating enzyme Ubc12	501	20	7	F:GO:0000166 F:GO:0005524 F:GO:0061630 F:GO:0031625 C:GO:0005737 P:GO:0045116 F:GO:0019788	F:nucleotide binding F:ATP binding F:ubiquitin protein ligase activity F:ubiquitin protein ligase binding C:cytoplasm P:protein neddylation F:NEDD8 transferase activity
66	Potri.014G041600	BRASSINAZOLE-RESISTANT 1-like	954	20	4	F:GO:0003700 P:GO:0006351 P:GO:0006355 P:GO:0009742	F:transcription factor activity, sequence-specific DNA binding P:transcription, DNA-templated P:regulation of transcription, DNA-templated P:brassinosteroid mediated signaling pathway
67	Potri.014G041700	probable GMP synthase [glutamine-hydrolyzing]	996	20	7	P:GO:0006281 F:GO:0008725 P:GO:0006284 F:GO:0003824 P:GO:0008152 F:GO:0016787 F:GO:0016798	P:DNA repair F:DNA-3-methyladenine glycosylase activity P:base-excision repair F:catalytic activity P:metabolic process F:hydrolase activity F:hydrolase activity, acting on glycosyl bonds
68	Potri.014G041800	hydroquinone glucosyltransferase-like	1428	20	9	F:GO:0016757 P:GO:0052696 F:GO:0016758 F:GO:0080043 F:GO:0080044 C:GO:0043231 P:GO:0008152 F:GO:0016740 P:GO:0009813	F:transferase activity, transferring glycosyl groups P:flavonoid glucuronidation F:transferase activity, transferring hexosyl groups F:quercetin 3-O-glucosyltransferase activity F:quercetin 7-O-glucosyltransferase activity C:intracellular membrane-bounded organelle P:metabolic process F:transferase activity P:flavonoid biosynthetic process
69	Potri.014G041900	hydroquinone glucosyltransferase-like	1314	20	9	F:GO:0016757 P:GO:0052696 F:GO:0016758 F:GO:0080043 F:GO:0080044 C:GO:0043231 P:GO:0008152 F:GO:0016740 P:GO:0009813	F:transferase activity, transferring glycosyl groups P:flavonoid glucuronidation F:transferase activity, transferring hexosyl groups F:quercetin 3-O-glucosyltransferase activity F:quercetin 7-O-glucosyltransferase activity C:intracellular membrane-bounded organelle P:metabolic process F:transferase activity P:flavonoid biosynthetic process
70	Potri.014G042000	peroxisomal membrane 11A	768	20	7	C:GO:0005778 C:GO:0005777 P:GO:0016559 F:GO:0042802 C:GO:0005779 P:GO:0044375 P:GO:0007031	C:peroxisomal membrane C:peroxisome P:peroxisome fission F:identical protein binding C:integral component of peroxisomal membrane P:regulation of peroxisome size P:peroxisome organization
71	Potri.014G042100	hypothetical protein POPTR_0014s04150g	309	1

[truncated: 2 more sheets: QS7, QS9]
